# Supplementary material for: AusTraits, a curated plant trait database for the Australian flora
Source: Sci Data. 2021 Sep 30;8:254. doi: 10.1038/s41597-021-01006-6 (PMC8484355; doi:10.1038/s41597-021-01006-6)
Supplement: Supplementary file 1 — Supplementary Table 1 [file 41597_2021_1006_MOESM1_ESM.xlsx]

## Sheet: table_online1
Supplementary Table 1: Details on all traits represented in version 3.0.2 of AusTraits. Types are numerical (num.) or categorical (cat.). Numbers in references refer to citations in main text. Dataset ids are the identifers for each source, as described in main text.
Group	Trait	Description	Type	Numbers of records					References		Dataset ids
				all	geo.-ref	datasets	taxa	families	primary	secondary
Bark (allocation)
	bark_density	Bark dry mass per unit bark fresh volume (bark density)	num.	147	147	2	70	32	[141,274]		Grootemaat_2017_1, Rosell_2014
	bark_water_content_ per_dry_mass	Ratio of the mass of water in a bark to bark dry mass.	num.	19	19	1	10	1	[141]		Grootemaat_2017_1
	bark_water_content_ per_saturated_mass	Ratio of water in a saturated bark (maximal water holding capacity at full turgidity) to bark saturated mass	num.	64	64	1	58	15	[347]	[203,346,348]	Wright_2002
Bark (morphology)
	bark_mass_area	Bark mass per unit surface area of stem	num.	27	27	1	26	5	[180]		Knox_2011
	bark_morphology	Description of bark morphology	cat.	277	0	1	229	1	[341]		White_2020
	bark_thickness	Thickness of the bark of the stem	num.	1638	1638	10	225	49	[56,141,180,183,193,196,246,274,347,350]	[191,192,203,346,348]	Cernusak_2006, Grootemaat_2017_1, Knox_2011, Kotowska_2020, Lawes_2012, Lee_2019, Onoda_2010, Rosell_2014, Wright_2002, Wright_2019
Bark (nutrient)
	bark_Al_per_dry_mass	Bark aluminium (Al) content per unit bark dry mass	num.	70	70	1	10	1	[141]		Grootemaat_2017_1
	bark_ash_content_per_ dry_mass	Bark ash content per dry mass, where bark ash is the component of the bark remaining after combustion.	num.	63	63	1	10	1	[141]		Grootemaat_2017_1
	bark_B_per_dry_mass	Bark boron (B) content per unit bark dry mass	num.	70	70	1	10	1	[141]		Grootemaat_2017_1
	bark_C_per_dry_mass	Bark carbon (C) content per unit bark dry mass	num.	240	240	2	27	7	[141,350]		Grootemaat_2017_1, Wright_2019
	bark_Ca_per_dry_mass	Bark calcium (Ca) content per unit bark dry mass	num.	104	104	3	21	3	[141,337]	[20,26–28,31–34,77,109,153,160,186,204,213,234,252,323]	Grootemaat_2017_1, Richards_2008, Westman_1977
	bark_cellulose_per_ dry_mass	Bark cellulose per unit bark dry mass	num.	70	70	1	10	1	[141]		Grootemaat_2017_1
	bark_Cu_per_dry_mass	Bark copper (Cu) content per unit bark dry mass	num.	70	70	1	10	1	[141]		Grootemaat_2017_1
	bark_Fe_per_dry_mass	Bark iron (Fe) content per unit bark dry mass	num.	70	70	1	10	1	[141]		Grootemaat_2017_1
	bark_K_per_dry_mass	Bark potassium (K) content per unit bark dry mass	num.	104	104	3	21	3	[141,337]	[20,26–28,31–34,77,109,153,160,186,204,213,234,252,323]	Grootemaat_2017_1, Richards_2008, Westman_1977
	bark_lignin_per_dry_ mass	Bark lignin per unit bark dry mass	num.	70	70	1	10	1	[141]		Grootemaat_2017_1
	bark_Mg_per_dry_mass	Bark magnesium (Mg) content per unit bark dry mass	num.	104	104	3	21	3	[141,337]	[20,26–28,31–34,77,109,153,160,186,204,213,234,252,323]	Grootemaat_2017_1, Richards_2008, Westman_1977
	bark_Mn_per_dry_mass	Bark manganese (Mn) content per unit bark dry mass	num.	70	70	1	10	1	[141]		Grootemaat_2017_1
	bark_N_per_dry_mass	Bark nitrogen (N) content per unit bark dry mass	num.	434	434	5	50	13	[141,183,337,350]	[20,26–28,31–34,77,109,153,160,186,204,213,234,252,323]	Grootemaat_2017_1, Kotowska_2020, Richards_2008, Westman_1977, Wright_2019
	bark_Na_per_dry_mass	Bark sodium (Na) content per unit bark dry mass	num.	95	95	3	17	3	[141,337]	[20,26–28,31–34,77,109,153,160,186,204,213,234,252,323]	Grootemaat_2017_1, Richards_2008, Westman_1977
	bark_P_per_dry_mass	Bark phosphorus (P) content per unit bark dry mass	num.	265	265	4	33	9	[141,183,337]	[20,26–28,31–34,77,109,153,160,186,204,213,234,252,323]	Grootemaat_2017_1, Kotowska_2020, Richards_2008, Westman_1977
	bark_S_per_dry_mass	Bark sulphur (S) content per unit bark dry mass	num.	70	70	1	10	1	[141]		Grootemaat_2017_1
	bark_tannin_per_dry_ mass	Bark tannins (polyphenols) per unit bark dry mass	num.	70	70	1	10	1	[141]		Grootemaat_2017_1
	bark_Zn_per_dry_mass	Bark zinc (Zn) content per unit bark dry mass	num.	69	69	1	10	1	[141]		Grootemaat_2017_1
Bark (physiology)
	bark_delta13C	Bark carbon stable isotope signature	num.	170	170	1	17	7	[350]		Wright_2019
	bark_delta15N	Bark nitrogen stable isotope signature	num.	170	170	1	17	7	[350]		Wright_2019
	modulus_of_ elasticity_bark	A measure of the force required to bend bark	num.	192	192	2	92	35	[246,274]		Onoda_2010, Rosell_2014
	photosynthetic_bark	Binary variable indicating whether or not bark is photosynthetic	cat.	62	62	1	62	32	[274]		Rosell_2014
Leaf (allocation)
	leaf_area_ratio	Ratio of leaf area to total plant dry mass	num.	1009	1006	11	144	38	[89,107,123,124,161,205,209,210,256,269,318]	[317]	Du_2018, Farrell_2013, Geange_2020, Ghannoum_2010, Huang_2015, Lewis_2015, Lusk_2012, Lusk_2014, Pickup_2005, Reynolds_2018, Tomlinson_2013
	leaf_density	Leaf tissue density	num.	743	743	7	97	27	[140,141,208,243,259,299,333]	[72,260]	Grootemaat_2015, Grootemaat_2017_1, Lusk_2010, Niinemets_2009, Prior_2003, Smith_2012, Warren_2005
	leaf_dry_matter_ content	Leaf dry mass per unit leaf fresh mass. (See also leaf_water_content_per_mass, the ratio of water content to leaf dry mass, recorded by some studies.)	num.	6750	6738	29	1242	157	[23,24,38,45,56,81,83,84,121,122,148,185,208,228,232,235,255,259,266,269,286,298,309,318,325,328,334–336]	[260,285,317,327]	Angevin_2011, Apgaua_2015, Bloomfield_2018, Buckton_2019, Cernusak_2006, Cunningham_1999, Curtis_2012, Denton_2007, Gardiner_2019, Geange_2017, Guilherme_Pereira_2019, Laliberte_2012, Lusk_2010, Mokany_2008, Moles_2011, Moore_2019_2, Pickering_2014, Prior_2003, Read_2003, Reynolds_2018, Schmidt_2003, Smith_1996, Taseski_2017, Tomlinson_2013, Veneklaas_2003, Vesk_2004, Warren_2006, Weerasinghe_201…
	leaf_fresh_mass	Leaf fresh mass	num.	3884	3881	13	573	122	[45,50,83,121,122,140,228,235,266,273,298,336]	[72]	Buckton_2019, Caldwell_2016, Curtis_2012, EsperonRodriguez_2019, Gardiner_2019, Geange_2017, Grootemaat_2015, Mokany_2008, Moore_2019_2, Read_2003, Roderick_2002, Smith_1996, Wells_2012
	leaf_fresh_mass_per_ area	Leaf fresh mass per leaf area	num.	108	108	1	19	12	[148]		Guilherme_Pereira_2019
	leaf_water_content_ per_area	Ratio of the mass of water in a leaf to leaf surface area; leaf succulence	num.	1822	1816	5	238	70	[106,151,266,318,336]	[317]	Farrell_2012, Harrison_2009, Read_2003, Tomlinson_2013, Wells_2012
	leaf_water_content_ per_dry_mass	Ratio of the mass of water in a leaf to leaf dry mass. (See also leaf_dry_matter_content, the ratio of a leaf's dry mass to fresh mass, that is recorded by a greater number of studies.)	num.	1130	1130	7	240	77	[50,140,146,259,272,298,325]	[72,181,189,190,233,260,288,302,303]	Caldwell_2016, Grootemaat_2015, Grubb_2008, Prior_2003, Roderick_1999, Smith_1996, Veneklaas_2003
	leaf_water_content_ per_fresh_mass	Ratio of the mass of water in a leaf to leaf fresh mass. (See also leaf_dry_matter_content, the ratio of a leaf's dry mass to fresh mass, that is recorded by a greater number of studies.)	num.	806	806	4	307	77	[83,173,195,259]	[260]	Curtis_2012, Kanowski_2000, Laxton_2005, Prior_2003
	leaf_water_content_ per_saturated_mass	Ratio of water in a saturated leaf (maximal water holding capacity at full turgidity) to leaf saturated mass	num.	447	447	4	79	20	[122,253,333,347]	[203,346,348]	Geange_2017, Peeters_2002, Warren_2005, Wright_2002
	specific_leaf_area	Leaf area per unit leaf dry mass; SLA	num.	32691	26080	130	3899	181	[21,23,24,35,38,45,47,50,55–57,61,65,78–84,87,89,92–96,98,101,102,104–107,110,112,118–125,129,136,140,141,146,148,151,152,161,170,173,180,183,187,195,197,198,200,201,205,206,208–210,212,215,220,228,230,232,235–237,243,247,253,255–259,266,267,269,271,272,283,289–291,293,295,298,299,305,310,311,315,318,319,324,325,328,330,333–335,339,343,347,349,350,354]	[20,26–28,31–34,36,37,48,52–54,64,72,77,88,97,99,109,113,126–128,153,160,168,181,186,188–190,203,204,213,221–223,233,234,250,252,260,288,290,292,302,303,308,312,317,323,327,338,346,348]	Ahrens_2019, Angevin_2011, Apgaua_2015, Atkinson_2020_2, Blackman_2010, Bloomfield_2018, Buckton_2019, Burrows_2001, Caldwell_2016, Catford_2014, Cernusak_2006, Cernusak_2011, Cheesman_2020, Choat_2006, Cross_2009, Crous_2013, Crous_2019, Cunningham_1999, Curran_2009, Curtis_2012, Denton_2007, Dong_2017, Du_2018, Duncan_1998, Dwyer_2017, Dwyer_2018, Eamus_1998, Eamus_1999, Edwards_2000, EsperonRo…
Leaf (life history)
	cotyledon_function	Cotyledon function	cat.	199	181	1	199	61	[336]		Wells_2012
	leaf_lifespan	Leaf lifespan (longevity)	num.	428	425	6	139	39	[84,183,259,325,347]	[20,26–28,31–34,77,109,153,160,186,203,204,213,234,252,260,323,346,348]	Denton_2007, Kotowska_2020, Prior_2003, Richards_2008, Veneklaas_2003, Wright_2002
	leaf_phenology	Variable indicating whether a plant has deciduous versus evergreen leaves; different types of deciduousness included as trait values	cat.	8431	519	27	6702	206	[29,43,65,73,81,82,95,96,98,182,214,245,253,259,265,285–287,289,293,306,314,318,325,331]	[20,26–28,31–34,64,77,97,99,109,153,160,186,204,213,234,249,252,260,285,317,323]	Barlow_1981, Brock_1993, Choat_2006, CPBR_2002, Cunningham_1999, Curran_2009, Eamus_1998, Eamus_1999, Edwards_2000, Jordan_2007, Kooyman_2011, Maslin_2012, NTH_2014, Peeters_2002, Prior_2003, RBGSYD_2014_2, Richards_2008, Schmidt_1997, Schmidt_2003, Schmidt_2010, Schulze_1998, Schulze_2014, Stewart_1995, TMAG_2009, Tomlinson_2013, Veneklaas_2003, WAH_1998
Leaf (morphology)
	cell_cross-sectional_ area	Cell cross sectional area	num.	38	38	1	38	11	[81]		Cunningham_1999
	cotyledon_position	Binary variable distinguishing between seedlings where the cotyledon remains within the seed coat versus emerges from the seed coat at germination.	cat.	1930	181	2	1772	137	[336,345]		Wells_2012, Wright_2000
	cotyledon_type	Binary variable distinguishing between glabrous versus hairy cotyledons	cat.	584	0	1	580	93	[345]		Wright_2000
	epidermal_cell_ density_abaxial	Epidermal cell density on the lower leaf surface	num.	90	90	1	1	1	[205]		Lewis_2015
	epidermal_cell_ density_adaxial	Epidermal cell density on the upper leaf surface	num.	90	90	1	1	1	[205]		Lewis_2015
	epidermal_cell_ density_both_sides	Epidermal cell density averaged across the upper and lower leaf surfaces	num.	58	58	1	1	1	[299]		Smith_2012
	epidermis_thickness	Thickness of the epidermis, leaf surface not specified	num.	111	60	2	52	2	[170,299]	[52,53,168]	Jordan_2020, Smith_2012
	epidermis_thickness_ lower_leaf_surface	Thickness of the epidermis on the lower leaf surface	num.	241	241	4	131	20	[81,205]		Cunningham_1999, Duncan_1998, Jordan_2007, Lewis_2015
	epidermis_thickness_ upper_leaf_surface	Thickness of the epidermis on the upper leaf surface	num.	239	239	4	130	20	[81,205]		Cunningham_1999, Duncan_1998, Jordan_2007, Lewis_2015
	glaucous	Variable indicating if a plant's leaves are glaucous or not	cat.	5	0	1	5	4	[245]		NTH_2014
	guard_cell_length	Length of guard cells	num.	339	0	1	338	1	[170]	[52,53,168]	Jordan_2020
	hypocotyl_type	Binary variable distinguishing between glabrous versus hairy hypocotyls (the embryonic axis to which the cotyeledons are attached).	cat.	567	0	1	563	88	[345]		Wright_2000
	leaf_angle	Leaf angle, relative to horizontal	num.	1595	1595	4	191	68	[82,103,228,298]		Curran_2009, Falster_2003, Mokany_2008, Smith_1996
	leaf_area	Area of the leaf surface	num.	27999	19965	90	4914	201	[21,23,24,40,45,47,50,55,57,61,82,83,87,98,101–105,112,120–125,129,140,141,161,170,171,173,185,187,195,198–200,206,215,220,225,228–230,232,235,236,239,243,253,255–259,266,267,272,273,291,293,298,305,309,315,318,324,326,328,330,334,339,347,349,350]	[36,37,48,52–54,72,88,99,113,126–128,168,181,188–190,203,217,221–223,233,260,268,288,290,302,303,317,327,338,346,348]	Ahrens_2019, Angevin_2011, Apgaua_2015, Atkinson_2020_2, Bragg_2002, Buckton_2019, Burrows_2001, Caldwell_2016, Catford_2014, Cernusak_2011, Cheesman_2020, Curran_2009, Curtis_2012, Dong_2017, Duncan_1998, Edwards_2000, EsperonRodriguez_2019, EsperonRodriguez_2020, Everingham_2020, Falster_2003, Falster_2005_1, Falster_2005_2, Fonseca_2000, Gallagher_2012, Gallagher_2018, Gardiner_2019, Geange_20…
	leaflet_area	Area of the surface of a single leaflet	num.	129	129	1	4	1	[102]		Everingham_2020
	leaflet_dry_mass	Dry mass of a single leaflet	num.	127	127	1	4	1	[102]		Everingham_2020
	leaf_arrangement	Describes leaf arrangement on the stem	cat.	5990	0	1	5261	196	[265]		RBGSYD_2014_2
	leaf_cell_wall_ fraction	Fraction of total leaf biomass that is cell wall material	num.	85	85	3	36	12	[151,208,299]		Harrison_2009, Lusk_2010, Smith_2012
	leaf_compoundness	Indicates whether or not a leaf is compound; different 'simple' terminology used by different studies	cat.	19333	253	26	13719	256	[29,43,63,95,96,98,103,170,182,214,218,239,245,259,265–267,293,314,331,340,344]	[20,26–28,31–34,52,53,77,97,99,109,153,160,168,186,204,213,234,249,252,260,323]	Barlow_1981, Brock_1993, Chinnock_2007, Eamus_1998, Eamus_1999, Edwards_2000, Falster_2003, Jordan_2020, Kooyman_2011, Maslin_2012, McGlone_2015, Metcalfe_2020_1, Metcalfe_2020_2, NHNSW_2016, NTH_2014, Prior_2003, RBGSYD_2014_2, Read_2003, Read_2005, Richards_2008, Schulze_2014, TMAG_2009, WAH_1998, Westoby_2004, Wheeler_2002, Wilson_2008
	leaf_curliness	Maximum absolute height of a leaf when positioned on a flat surface. A measure of how 3-dimensional a leaf is (versus planar).	num.	144	144	1	24	12	[142]		Grootemaat_2017_2
	leaf_division	Detailed description of leaf divisions, beyond what is captured in leaf_compoundness (simple versus compound) and leaf_margin (entire, toothed, lobed). Includes pinnation	cat.	275	0	2	274	2	[170,344]	[52,53,168]	Jordan_2020, Wilson_2008
	leaf_dry_mass	Leaf dry mass	num.	13450	10442	36	1874	150	[45,47,50,55,57,83,87,101,102,112,121,122,124,140,141,158,198,206,228,235,257,258,266,272,273,291,298,305,324,330,336,350]	[54,72,88,113,181,189,190,233,288,290,302,303]	Buckton_2019, Burrows_2001, Caldwell_2016, Catford_2014, Cernusak_2011, Curtis_2012, Dong_2017, Duncan_1998, EsperonRodriguez_2019, EsperonRodriguez_2020, Everingham_2020, Fonseca_2000, Gallagher_2018, Gardiner_2019, Geange_2017, Ghannoum_2010, Grootemaat_2015, Grootemaat_2017_1, Hocking_1986, Leigh_2006, Lim_2017, Mokany_2008, Moore_2019, Moore_2019_2, Pollock_2012, Pollock_2018, Read_2003, Rode…
	leaf_hairs_adult	Binary variable describing whether or not adult leaves have hairs	cat.	317	317	3	126	39	[230,232]		Atkinson_2020, Moles_2000, Moles_2011
	leaf_hairs_juvenile	Binary variable describing whether or not juvenile leaves have hairs	cat.	75	75	1	72	31	[232]		Moles_2011
	leaf_length	Length of the leaf, including petiole and rachis in compound leaves	num.	41037	2328	43	14506	265	[24,29,30,43,58,63,73–76,83,114,129,135,140,141,174,182,214,218,228,245,265,275–282,298,313,314,316,321,322,333,340,344]	[72]	Apgaua_2015, Atkinson_2020, Barlow_1981, Bean_1997, Brock_1993, Chandler_2002, Chinnock_2007, CPBR_2002, Craven_1987, Craven_2010, Crisp_2017, Curtis_2012, Forster_1992, Goble_1981, GrassBase_2014, Grootemaat_2015, Grootemaat_2017_1, Keighery_2004, Kooyman_2011, Maslin_2012, McGlone_2015, Metcalfe_2020_1, Metcalfe_2020_2, Mokany_2008, NTH_2014, RBGSYD_2014_2, Rye_2002, Rye_2006, Rye_2009_1, Rye_2…
	leaf_margin	Description of leaf margin as lobed, toothed or entire.	cat.	10512	0	6	8832	239	[76,170,182,245,265,340]	[52,53,168]	Crisp_2017, Jordan_2020, Kooyman_2011, NTH_2014, RBGSYD_2014_2, Wheeler_2002
	leaf_shape	Leaf shape	cat.	3405	212	16	2916	154	[30,43,47,63,76,114,129,170,245,281,313,314,321,340,344]	[52,53,168]	Atkinson_2020, Bean_1997, Brock_1993, Burrows_2001, Chinnock_2007, Crisp_2017, Forster_1992, Goble_1981, Jordan_2020, NTH_2014, Rye_2015, Thompson_2001, TMAG_2009, Trudgen_2005, Wheeler_2002, Wilson_2008
	leaf_thickness	Thickness of the leaf lamina	num.	4823	4732	32	970	115	[24,45,47,61,81,83,98,129,140,141,151,170,173,187,195,205,208,243,253,259,266,267,272,273,298,299,333,334,347]	[52,53,72,99,168,181,188–190,203,233,260,288,302,303,346,348]	Apgaua_2015, Buckton_2019, Burrows_2001, Cheesman_2020, Cunningham_1999, Curtis_2012, Duncan_1998, Edwards_2000, Goble_1981, Grootemaat_2015, Grootemaat_2017_1, Harrison_2009, Jordan_2007, Jordan_2020, Kanowski_2000, Lamont_2002, Laxton_2005, Lewis_2015, Lusk_2010, Moore_2019, Niinemets_2009, Peeters_2002, Prior_2003, Read_2003, Read_2005, Roderick_1999, Roderick_2002, Smith_1996, Smith_2012, War…
	leaf_type	Broad definitions of leaf type	cat.	612	376	12	566	43	[29,43,47,76,187,214,245,253,293,306,325]	[20,26–28,31–34,77,109,153,160,186,188,204,213,234,252,323]	Barlow_1981, Brock_1993, Burrows_2001, Crisp_2017, Lamont_2002, Maslin_2012, NTH_2014, Peeters_2002, Richards_2008, Schulze_2014, Stewart_1995, Veneklaas_2003
	leaf_width	Longest width axis of a leaf; orthogonal to its length	num.	40107	3350	45	14105	256	[24,29,30,43,58,63,73–76,81,83,112,114,129,135,140,141,174,182,214,218,228,245,265,275–282,298,313,314,316,321,322,333,340,344]	[72,113]	Apgaua_2015, Atkinson_2020, Barlow_1981, Bean_1997, Brock_1993, Chandler_2002, Chinnock_2007, CPBR_2002, Craven_1987, Craven_2010, Crisp_2017, Cunningham_1999, Curtis_2012, Fonseca_2000, Forster_1992, Goble_1981, GrassBase_2014, Grootemaat_2015, Grootemaat_2017_1, Keighery_2004, Kooyman_2011, Maslin_2012, McGlone_2015, Metcalfe_2020_1, Metcalfe_2020_2, Mokany_2008, NTH_2014, RBGSYD_2014_2, Rye_20…
	leaf_work_to_punch	Measure of how much force (work) is required to punch through a leaf; units same as J/m2; slight variation in methods used will mean that, in some cases, values are not perfectly comparable across studies	num.	1991	1988	5	319	81	[98,173,208,266,336]	[99]	Edwards_2000, Kanowski_2000, Lusk_2010, Read_2003, Wells_2012
	leaf_work_to_punch_ adjusted	Measure of how much force (work) is required to punch through a leaf, adjusted for leaf thickness; units same as J/m2; slight variation in methods used will mean that, in some cases, values are not perfectly comparable across studies	num.	1991	1988	5	319	81	[98,173,208,266,336]	[99]	Edwards_2000, Kanowski_2000, Lusk_2010, Read_2003, Wells_2012
	leaf_work_to_shear	Measures of how much force (work) is required to shear a leaf; equivalent to cutting a leaf with scissors; units same as J/m; slight variation in methods used will mean that, in some cases, values are not perfectly comparable across studies	num.	192	192	5	137	46	[98,195,208,266,347]	[99,203,346,348]	Edwards_2000, Laxton_2005, Lusk_2010, Read_2003, Wright_2002
	leaf_work_to_shear_ adjusted	Measures of how much force (work) is required to shear a leaf, adjusted to leaf thickness; same units as J/m2; also referred to as 'fracture toughness'; slight variation in methods used will mean that, in some cases, values are not perfectly comparable across studies	num.	192	192	5	137	46	[98,195,208,266,347]	[99,203,346,348]	Edwards_2000, Laxton_2005, Lusk_2010, Read_2003, Wright_2002
	leaf_work_to_tear	Measures of how much force (work) is required to tear/rip a leaf; units same as J/m; slight variation in methods used will mean that, in some cases, values are not perfectly comparable across studies	num.	16	16	1	16	14	[266]		Read_2003
	leaf_work_to_tear_ adjusted	Measures of how much force (work) is required to tear/rip a leaf, adjusted to leaf thickness; units same as J/m2; slight variation in methods used will mean that, in some cases, values are not perfectly comparable across studies	num.	36	36	2	31	20	[98,266]	[99]	Edwards_2000, Read_2003
	lower_cuticle_ thickness	Thickness of the lower cuticle	num.	264	160	5	229	20	[81,170,253]	[52,53,168]	Cunningham_1999, Duncan_1998, Jordan_2007, Jordan_2020, Peeters_2002
	lower_hypodermis_ thickness	Thickness of the lower hypodermis	num.	4	4	2	3	2	[81]		Cunningham_1999, Duncan_1998
	lower_palisade_cell_ thickness	Thickness (length) of lower palisade cells	num.	62	62	2	51	8	[81]		Cunningham_1999, Duncan_1998
	palisade_cell_length	Length of individual palisade cells	num.	59	59	1	1	1	[299]		Smith_2012
	palisade_cell_width	Width of individual palisade cells	num.	107	59	2	49	2	[170,299]	[52,53,168]	Jordan_2020, Smith_2012
	palisade_layer_number	Number of layers of palisade cells	num.	60	60	1	1	1	[299]		Smith_2012
	pendulous_leaves	Binary variable describing whether or not leaves are pendulous	cat.	95	95	1	95	37	[83]		Curtis_2012
	physical_defence	Physical defences	cat.	291	290	2	291	89	[225,293]		Metcalfe_2009, Schulze_2014
	seedling_first_leaf	Binary variable distinguishing between seedlings where the first leaf is scale-like (cataphyll) versus leaf-like.	cat.	938	0	1	925	98	[345]		Wright_2000
	seedling_first_node	Binary variable distinguishing between seedlings where the leaves at the first node are single versus paired.	cat.	838	0	1	827	98	[345]		Wright_2000
	spongy_mesophyll_ thickness	Thickness of the spongy mesophyll cells	num.	75	75	2	63	11	[81]		Cunningham_1999, Duncan_1998
	stomatal_density_ abaxial	Stomatal density on the lower leaf surface	num.	252	191	4	75	10	[107,170,205,299]	[52,53,168]	Farrell_2013, Jordan_2020, Lewis_2015, Smith_2012
	stomatal_density_ adaxial	Stomatal density on the upper leaf surface	num.	141	133	3	21	10	[107,170,205]	[52,53,168]	Farrell_2013, Jordan_2020, Lewis_2015
	stomatal_density_ average	Stomatal density averaged across both leaf surfaces	num.	105	60	4	74	13	[107,152,170,253]	[52,53,168]	Farrell_2013, Hassiotou_2009, Jordan_2020, Peeters_2002
	stomatal_distribution	Distribution of stomatal across the two leaf surfaces	cat.	390	0	1	389	1	[170]	[52,53,168]	Jordan_2020
	upper_cuticle_ thickness	Thickness of the upper cuticle	num.	268	163	5	231	21	[81,170,253]	[52,53,168]	Cunningham_1999, Duncan_1998, Jordan_2007, Jordan_2020, Peeters_2002
	upper_hypodermis_ thickness	Thickness of the upper hypodermis	num.	8	8	2	7	4	[81]		Cunningham_1999, Duncan_1998
	upper_palisade_cell_ thickness	Thickness (length) of upper palisade cells	num.	95	95	2	81	11	[81]		Cunningham_1999, Duncan_1998
	vein_angle_secondary	Angle of secondary veins	num.	287	287	1	229	1	[330]		Vlasveld_2018
	vein_density	Count of veins per distance	num.	298	254	2	252	2	[170,330]	[52,53,168]	Jordan_2020, Vlasveld_2018
	vessel_density_leaves	Count of vessels per area in leaves	num.	151	151	1	34	13	[125]	[36,37,48,126–128]	Westoby_2014
	vessel_diameter_ leaves	Diameter of xylem vessels in leaves	num.	160	160	1	36	13	[125]	[36,37,48,126–128]	Westoby_2014
Leaf (nutrient)
	carotenoid_per_area	Leaf carotenoid content per unit leaf area	num.	93	93	1	38	12			Wright_2009
	carotenoid_per_dry_ mass	Leaf carotenoid content per unit leaf dry mass	num.	163	163	2	67	12	[334]		Warren_2006, Wright_2009
	cell_epidermis_Ca_ per_fresh_mass	Ca content of epidermal cells	num.	20	20	1	7	1	[155]		Hayes_2018
	cell_epidermis_P_per_ fresh_mass	P content of epidermal cells	num.	20	20	1	7	1	[155]		Hayes_2018
	cell_hypodermis_Ca_ per_fresh_mass	Ca content of hypodermis cells	num.	9	9	1	3	1	[155]		Hayes_2018
	cell_hypodermis_P_ per_fresh_mass	P content of hypodermis cells	num.	9	9	1	3	1	[155]		Hayes_2018
	cell_internal_ parenchyma_Ca_per_ fresh_mass	Ca content of internal parenchyma cells	num.	12	12	1	4	1	[155]		Hayes_2018
	cell_internal_ parenchyma_P_per_ fresh_mass	P content of internal parenchyma cells	num.	12	12	1	4	1	[155]		Hayes_2018
	cell_palisade_ mesophyll_Ca_per_ fresh_mass	Ca content of palisade mesophyll cells	num.	20	20	1	7	1	[155]		Hayes_2018
	cell_palisade_ mesophyll_P_per_ fresh_mass	P content of palisade mesophyll cells	num.	20	20	1	7	1	[155]		Hayes_2018
	cell_rubisco_ concentration	Concentration of Rubisco	num.	68	68	1	29	1	[334]		Warren_2006
	cell_rubisco_N_per_ total_N	Percentage of N accounted for by Rubisco	num.	68	68	1	29	1	[334]		Warren_2006
	cell_sclerenchyma_Ca_ per_fresh_mass	Ca content of sclerenchyma cells	num.	17	17	1	7	1	[155]		Hayes_2018
	cell_sclerenchyma_P_ per_fresh_mass	P content of sclerenchyma cells	num.	17	17	1	7	1	[155]		Hayes_2018
	cell_spongy_ mesophyll_Ca_per_ fresh_mass	Ca content of spongy mesophyll cells	num.	9	9	1	3	1	[155]		Hayes_2018
	cell_spongy_ mesophyll_P_per_ fresh_mass	P content of spongy mesophyll cells	num.	9	9	1	3	1	[155]		Hayes_2018
	cell_thylakoid_N_per_ total_N	Percentage of N accounted for by thylakoid proteins	num.	70	70	1	29	1	[334]		Warren_2006
	chlorophyll_A_B_ratio	Ratio of leaf chlorophyll A to chlorophyll B	num.	630	630	5	153	48	[124,298,299,334]		Ghannoum_2010, Smith_1996, Smith_2012, Warren_2006, Wright_2009
	insoluable_protein_ per_area	Mass of insoluble protein per leaf area	num.	30	30	1	1	1	[299]		Smith_2012
	leaf_Al_per_dry_mass	Leaf aluminium (Al) content per unit leaf dry mass	num.	968	968	7	234	49	[147,155,173,271,287,343,350]		Guilherme_Pereira_2018, Hayes_2018, Kanowski_2000, Richards_2003, Schmidt_2010, Wills_2018, Wright_2019
	leaf_ash_content_per_ dry_mass	Leaf ash content per dry mass, where leaf ash is the component of the leaf remaining after combustion.	num.	308	308	2	106	24	[86,141]		Detombeur_2021, Grootemaat_2017_1
	leaf_B_per_dry_mass	Leaf boron (B) content per unit leaf dry mass	num.	1079	1079	8	337	52	[84,125,173,271,287,343,350]	[20,26–28,31–34,36,37,48,77,109,126–128,153,160,186,204,213,234,252,323]	Denton_2007, Kanowski_2000, Richards_2003, Richards_2008, Schmidt_2010, Westoby_2014, Wills_2018, Wright_2019
	leaf_C_per_dry_mass	Leaf carbon (C) content per unit leaf dry mass	num.	4484	4482	25	1060	113	[45,57,61,80,87,110,122,124,125,142,154,195,205,212,243,286,287,291,293,299,301,343,347,350]	[36,37,48,88,126–128,203,285,290,346,348]	Buckton_2019, Cernusak_2011, Cheesman_2020, Crous_2019, Dong_2017, Firn_2019, Geange_2017, Ghannoum_2010, Grootemaat_2017_2, Hayes_2014, Laxton_2005, Lewis_2015, MacinnisNg_2016, Niinemets_2009, Schmidt_2003, Schmidt_2010, Schulze_2006_2, Schulze_2014, Smith_2012, Soper_2014, Westoby_2014, Wills_2018, Wright_2002, Wright_2008, Wright_2019
	leaf_Ca_per_dry_mass	Leaf calcium (Ca) content per unit leaf dry mass	num.	1815	1807	17	492	67	[84,86,125,147,154,155,158,165,166,173,184,271,287,337,343,350]	[20,26–28,31–34,36,37,48,77,109,126–128,153,160,186,204,213,234,252,323]	Denton_2007, Detombeur_2021, Guilherme_Pereira_2018, Hayes_2014, Hayes_2018, Hocking_1986, Islam_1999_1, Islam_1999_2, Kanowski_2000, Kuo_1982, Richards_2003, Richards_2008, Schmidt_2010, Westman_1977, Westoby_2014, Wills_2018, Wright_2019
	leaf_cell_wall_N	Proportion of leaf cell wall material that is nitrogen	num.	29	29	1	22	5	[151]		Harrison_2009
	leaf_cell_wall_N_ fraction	Proportion of all N in leaves that is found in the leaf cell walls	num.	29	29	1	22	5	[151]		Harrison_2009
	leaf_cellulose_per_ dry_mass	Leaf cellulose per unit leaf dry mass	num.	420	420	2	154	34	[141,173]		Grootemaat_2017_1, Kanowski_2000
	leaf_Cl_per_dry_mass	Leaf chlorine (Cl) content per unit leaf dry mass	num.	6	6	2	6	2	[158,337]		Hocking_1986, Westman_1977
	leaf_CN_ratio	Leaf carbon/nitrogen (C/N) ratio	num.	720	720	5	79	37	[45,80,154,195,205]		Buckton_2019, Crous_2019, Hayes_2014, Laxton_2005, Lewis_2015
	leaf_Co_per_dry_mass	Leaf cobalt (Co) content per unit leaf dry mass	num.	27	27	1	12	6	[173]		Kanowski_2000
	leaf_Cr_per_dry_mass	Leaf chromium (Cr) content per unit leaf dry mass	num.	218	218	1	106	27	[173]		Kanowski_2000
	leaf_Cu_per_dry_mass	Leaf copper (Cu) content per unit leaf dry mass	num.	1398	1398	12	380	58	[84,125,154,155,158,173,271,287,337,343,350]	[20,26–28,31–34,36,37,48,77,109,126–128,153,160,186,204,213,234,252,323]	Denton_2007, Hayes_2014, Hayes_2018, Hocking_1986, Kanowski_2000, Richards_2003, Richards_2008, Schmidt_2010, Westman_1977, Westoby_2014, Wills_2018, Wright_2019
	leaf_Fe_per_dry_mass	Leaf iron (Fe) content per unit leaf dry mass	num.	1693	1693	13	458	65	[84,86,125,154,155,158,173,271,287,337,343,350]	[20,26–28,31–34,36,37,48,77,109,126–128,153,160,186,204,213,234,252,323]	Denton_2007, Detombeur_2021, Hayes_2014, Hayes_2018, Hocking_1986, Kanowski_2000, Richards_2003, Richards_2008, Schmidt_2010, Westman_1977, Westoby_2014, Wills_2018, Wright_2019
	leaf_K_per_area	Leaf potassium (K) content per unit leaf area	num.	18	15	1	18	5	[318]	[317]	Tomlinson_2013
	leaf_K_per_dry_mass	Leaf potassium (K) content per unit leaf dry mass	num.	2593	2500	19	542	72	[84,86,110,125,154,155,158,165,166,173,184,271,287,318,319,337,343,350]	[20,26–28,31–34,36,37,48,77,109,126–128,153,160,186,204,213,234,252,317,323]	Denton_2007, Detombeur_2021, Firn_2019, Hayes_2014, Hayes_2018, Hocking_1986, Islam_1999_1, Islam_1999_2, Kanowski_2000, Kuo_1982, Richards_2003, Richards_2008, Schmidt_2010, Tomlinson_2013, Tomlinson_2019, Westman_1977, Westoby_2014, Wills_2018, Wright_2019
	leaf_lignin_per_dry_ mass	Leaf lignin per unit leaf dry mass	num.	121	107	4	83	33	[140,141,166,195]	[72]	Grootemaat_2015, Grootemaat_2017_1, Islam_1999_2, Laxton_2005
	leaf_Mg_per_dry_mass	Leaf magnesium (Mg) content per unit leaf dry mass	num.	1786	1778	16	490	66	[84,86,125,154,155,158,165,166,173,184,271,287,337,343,350]	[20,26–28,31–34,36,37,48,77,109,126–128,153,160,186,204,213,234,252,323]	Denton_2007, Detombeur_2021, Hayes_2014, Hayes_2018, Hocking_1986, Islam_1999_1, Islam_1999_2, Kanowski_2000, Kuo_1982, Richards_2003, Richards_2008, Schmidt_2010, Westman_1977, Westoby_2014, Wills_2018, Wright_2019
	leaf_Mn_per_dry_mass	Leaf manganese (Mn) content per unit leaf dry mass	num.	1694	1694	13	458	65	[84,86,125,154,155,158,173,271,287,337,343,350]	[20,26–28,31–34,36,37,48,77,109,126–128,153,160,186,204,213,234,252,323]	Denton_2007, Detombeur_2021, Hayes_2014, Hayes_2018, Hocking_1986, Kanowski_2000, Richards_2003, Richards_2008, Schmidt_2010, Westman_1977, Westoby_2014, Wills_2018, Wright_2019
	leaf_Mo_per_dry_mass	Leaf molybdenum (Mo) content per unit leaf dry mass	num.	330	330	3	77	22	[84,125,154]	[36,37,48,126–128]	Denton_2007, Hayes_2014, Westoby_2014
	leaf_N_per_area	Leaf nitrogen (N) content per unit leaf area	num.	3940	3928	28	681	83	[38,57,79,80,87,95,96,98,118,136,212,243,259,266,267,272,289,299,318,324,325,333–335,347]	[20,26–28,31–34,77,88,97,99,109,153,160,181,186,189,190,203,204,213,233,234,252,260,288,302,303,317,323,346,348]	Bloomfield_2018, Cernusak_2011, Crous_2013, Crous_2019, Dong_2017, Eamus_1998, Eamus_1999, Edwards_2000, Funk_2016, Gray_2019, MacinnisNg_2016, Moore_2019, Niinemets_2009, Prior_2003, Read_2003, Read_2005, Richards_2008, Roderick_1999, Schulze_1998, Smith_2012, Tomlinson_2013, Turner_2010, Veneklaas_2003, Warren_2005, Warren_2006, Weerasinghe_2014, Wright_2002, Wright_2008
	leaf_N_per_dry_mass	Leaf nitrogen (N) content per unit leaf dry mass	num.	11358	11117	80	2204	146	[21,38,45,50,57,61,79–81,87,95,96,98,101,104,105,110,118,122,124,125,136,140,142,146,148,150,151,154,158,165,166,173,183–185,187,195,197,198,201,205,212,237,243,253,259,266,267,271,272,285–287,289–291,293,295,298,299,301,310,311,318,319,324,325,333–335,337,343,347,350]	[20,26–28,31–34,36,37,48,72,77,88,97,99,109,126–128,153,160,181,186,188–190,203,204,213,233,234,252,260,285,288,290,292,302,303,312,317,323,346,348]	Ahrens_2019, Bloomfield_2018, Buckton_2019, Caldwell_2016, Cernusak_2011, Cheesman_2020, Crous_2013, Crous_2019, Cunningham_1999, Dong_2017, Eamus_1998, Eamus_1999, Edwards_2000, EsperonRodriguez_2020, Falster_2005_1, Falster_2005_2, Firn_2019, Funk_2016, Gallagher_2018, Geange_2017, Ghannoum_2010, Gray_2019, Grootemaat_2015, Grootemaat_2017_2, Grubb_2008, Guilherme_Pereira_2019, Hall_1981, Harri…
	leaf_Na_per_dry_mass	Leaf sodium (Na) content per unit leaf dry mass	num.	1188	1188	11	366	57	[125,155,158,173,185,271,287,337,343,350]	[20,26–28,31–34,36,37,48,77,109,126–128,153,160,186,204,213,234,252,323]	Hayes_2018, Hocking_1986, Kanowski_2000, Laliberte_2012, Richards_2003, Richards_2008, Schmidt_2010, Westman_1977, Westoby_2014, Wills_2018, Wright_2019
	leaf_Ni_per_dry_mass	Leaf nickel (Ni) content per unit leaf dry mass	num.	132	132	3	61	21	[84,173,271]		Denton_2007, Kanowski_2000, Richards_2003
	leaf_P_per_area	Leaf phosphorus (P) content per unit leaf area	num.	2493	2490	16	361	64	[38,57,80,84,98,118,136,243,259,266,267,318,335,347]	[20,26–28,31–34,77,99,109,153,160,186,203,204,213,234,252,260,317,323,346,348]	Bloomfield_2018, Cernusak_2011, Crous_2019, Denton_2007, Edwards_2000, Funk_2016, Gray_2019, Niinemets_2009, Prior_2003, Read_2003, Read_2005, Richards_2008, Tomlinson_2013, Weerasinghe_2014, Wright_2002, Wright_2008
	leaf_P_per_dry_mass	Leaf phosphorus (P) content per unit leaf dry mass	num.	6194	6039	45	1133	115	[38,57,80,84,86,98,110,118,125,136,140,142,147,148,150,154,155,158,165,166,173,183,184,187,201,243,259,266,267,271,287,293,295,298,318,319,335,337,343,347,350]	[20,26–28,31–34,36,37,48,72,77,99,109,126–128,153,160,186,188,203,204,213,234,252,260,317,323,346,348]	Bloomfield_2018, Cernusak_2011, Crous_2019, Denton_2007, Detombeur_2021, Edwards_2000, Firn_2019, Funk_2016, Gallagher_2018, Gray_2019, Grootemaat_2015, Grootemaat_2017_2, Guilherme_Pereira_2018, Guilherme_Pereira_2019, Hall_1981, Hayes_2014, Hayes_2018, Hocking_1986, Islam_1999_1, Islam_1999_2, Kanowski_2000, Kotowska_2020, Kuo_1982, Lamont_2002, Leishman_2007, Niinemets_2009, Prior_2003, Read_2…
	leaf_phenol_content_ per_dry_mass	Leaf phenol content, measured as gallic acid equivalents (GAE), per unit leaf dry mass	num.	298	298	1	96	24	[86]		Detombeur_2021
	leaf_S_per_dry_mass	Leaf sulphur (S) content per unit leaf dry mass	num.	1395	1387	13	386	58	[84,125,154,155,158,173,184,271,287,337,343,350]	[20,26–28,31–34,36,37,48,77,109,126–128,153,160,186,204,213,234,252,323]	Denton_2007, Hayes_2014, Hayes_2018, Hocking_1986, Kanowski_2000, Kuo_1982, Richards_2003, Richards_2008, Schmidt_2010, Westman_1977, Westoby_2014, Wills_2018, Wright_2019
	leaf_Se_per_dry_mass	Leaf selenium (Se) content per unit leaf dry mass	num.	30	30	1	11	5	[173]		Kanowski_2000
	leaf_Si_per_dry_mass	Leaf silicon (Si) content per unit leaf dry mass	num.	298	298	1	96	24	[86]		Detombeur_2021
	leaf_soluable_starch_ per_mass	Mass of soluble starch per leaf mass	num.	87	87	3	13	11	[91,161,335]		Duan_2015, Huang_2015, Weerasinghe_2014
	leaf_soluable_sugars_ per_mass	Mass of soluble sugars per leaf mass	num.	43	43	2	2	2	[91,161]		Duan_2015, Huang_2015
	leaf_tannin_per_dry_ mass	Leaf tannins (polyphenols) per unit leaf dry mass	num.	462	462	3	188	40	[140,141,173]	[72]	Grootemaat_2015, Grootemaat_2017_1, Kanowski_2000
	leaf_total_ non-structural_ carbohydrates_per_area	Total non-structural carbohydrates per leaf area	num.	22	22	1	11	10	[335]		Weerasinghe_2014
	leaf_total_ non-structural_ carbohydrates_per_mass	Total non-structural carbohydrates per leaf mass	num.	22	22	1	11	10	[335]		Weerasinghe_2014
	leaf_Zn_per_dry_mass	Leaf zinc (Zn) content per unit leaf dry mass	num.	1392	1392	12	380	58	[84,125,154,155,158,173,271,287,337,343,350]	[20,26–28,31–34,36,37,48,77,109,126–128,153,160,186,204,213,234,252,323]	Denton_2007, Hayes_2014, Hayes_2018, Hocking_1986, Kanowski_2000, Richards_2003, Richards_2008, Schmidt_2010, Westman_1977, Westoby_2014, Wills_2018, Wright_2019
	N_to_P_ratio	Ratio of N to P per unit leaf dry mass	num.	1583	1583	5	110	36	[38,57,80,148,335]		Bloomfield_2018, Cernusak_2011, Crous_2019, Guilherme_Pereira_2019, Weerasinghe_2014
	resorption_leaf_N	Nitrogen resorption from leaves	num.	86	86	1	14	7	[148]		Guilherme_Pereira_2019
	resorption_leaf_P	Phosphorus resorption from leaves	num.	90	90	1	14	7	[148]		Guilherme_Pereira_2019
	senesced_leaf_Al_per_ dry_mass	Senesced leaf aluminium (Al) content per unit leaf dry mass	num.	10	10	1	10	1	[141]		Grootemaat_2017_1
	senesced_leaf_B_per_ dry_mass	Senesced leaf boron (B) content per unit leaf dry mass	num.	10	10	1	10	1	[141]		Grootemaat_2017_1
	senesced_leaf_C_per_ dry_mass	Senesced leaf carbon (C) content per unit leaf dry mass	num.	54	54	2	19	8	[141,142]		Grootemaat_2017_1, Grootemaat_2017_2
	senesced_leaf_Ca_per_ dry_mass	Senesced leaf calcium (Ca) content per unit leaf dry mass	num.	267	267	3	31	10	[141,154]	[20,26–28,31–34,77,109,153,160,186,204,213,234,252,323]	Grootemaat_2017_1, Hayes_2014, Richards_2008
	senesced_leaf_Cu_per_ dry_mass	Senesced leaf copper (Cu) content per unit leaf dry mass	num.	264	264	2	28	10	[141,154]		Grootemaat_2017_1, Hayes_2014
	senesced_leaf_Fe_per_ dry_mass	Senesced leaf iron (Fe) content per unit leaf dry mass	num.	264	264	2	28	10	[141,154]		Grootemaat_2017_1, Hayes_2014
	senesced_leaf_K_per_ dry_mass	Senesced leaf potassium (K) content per unit leaf dry mass	num.	267	267	3	31	10	[141,154]	[20,26–28,31–34,77,109,153,160,186,204,213,234,252,323]	Grootemaat_2017_1, Hayes_2014, Richards_2008
	senesced_leaf_Mg_per_ dry_mass	Senesced leaf magnesium (Mg) content per unit leaf dry mass	num.	267	267	3	31	10	[141,154]	[20,26–28,31–34,77,109,153,160,186,204,213,234,252,323]	Grootemaat_2017_1, Hayes_2014, Richards_2008
	senesced_leaf_Mn_per_ dry_mass	Senesced leaf manganese (Mn) content per unit leaf dry mass	num.	264	264	2	28	10	[141,154]		Grootemaat_2017_1, Hayes_2014
	senesced_leaf_Mo_per_ dry_mass	Senesced leaf molybdenum (Mo) content per unit leaf dry mass	num.	176	176	1	18	10	[154]		Hayes_2014
	senesced_leaf_N_per_ dry_mass	Senesced leaf nitrogen (N) content per unit leaf dry mass	num.	543	543	8	80	25	[80,140–142,148,154,183]	[20,26–28,31–34,72,77,109,153,160,186,204,213,234,252,323]	Crous_2019, Grootemaat_2015, Grootemaat_2017_1, Grootemaat_2017_2, Guilherme_Pereira_2019, Hayes_2014, Kotowska_2020, Richards_2008
	senesced_leaf_Na_per_ dry_mass	Senesced leaf sodium (Na) content per unit leaf dry mass	num.	10	10	1	10	1	[141]		Grootemaat_2017_1
	senesced_leaf_P_per_ dry_mass	Senesced leaf phosphorus (P) content per unit leaf dry mass	num.	554	554	8	84	27	[80,140–142,148,154,183]	[20,26–28,31–34,72,77,109,153,160,186,204,213,234,252,323]	Crous_2019, Grootemaat_2015, Grootemaat_2017_1, Grootemaat_2017_2, Guilherme_Pereira_2019, Hayes_2014, Kotowska_2020, Richards_2008
	senesced_leaf_S_per_ dry_mass	Senesced leaf sulphur (S) content per unit leaf dry mass	num.	264	264	2	28	10	[141,154]		Grootemaat_2017_1, Hayes_2014
	senesced_leaf_Zn_per_ dry_mass	Senesced leaf zinc (Zn) content per unit leaf dry mass	num.	264	264	2	28	10	[141,154]		Grootemaat_2017_1, Hayes_2014
	soluable_protein_per_ area	Mass of soluble protein per leaf area	num.	66	66	2	2	1	[124,299]		Ghannoum_2010, Smith_2012
	soluable_starch_per_ area	Mass of soluble starch per leaf area	num.	83	83	2	13	10	[124,335]		Ghannoum_2010, Weerasinghe_2014
	soluable_sugars_per_ area	Mass of soluble sugars per leaf area	num.	112	112	3	13	10	[124,299,335]		Ghannoum_2010, Smith_2012, Weerasinghe_2014
	starch_per_area	Mass of starch per leaf area	num.	30	30	1	1	1	[299]		Smith_2012
Leaf (physiology)
	ca	Ambient CO2 concentration (external CO2 concentration)	num.	801	801	3	113	31	[243,347,350]	[203,346,348]	Niinemets_2009, Wright_2002, Wright_2019
	cc	CO2 concentration inside chloroplasts	num.	90	90	1	37	11	[243]		Niinemets_2009
	chlorophyll_A_per_ area	Leaf chlorophyll A content per leaf area	num.	93	93	1	38	12			Wright_2009
	chlorophyll_A_per_ dry_mass	Leaf chlorophyll A content per unit leaf dry mass	num.	494	494	2	123	48	[298]		Smith_1996, Wright_2009
	chlorophyll_B_per_ area	Leaf chlorophyll B content per leaf area	num.	93	93	1	38	12			Wright_2009
	chlorophyll_B_per_ dry_mass	Leaf chlorophyll B content per unit leaf dry mass	num.	494	494	2	123	48	[298]		Smith_1996, Wright_2009
	chlorophyll_per_area	Sum of chlorophyll A and B per leaf area	num.	416	416	7	63	21	[124,197,198,259,299]	[20,26–28,31–34,77,109,153,160,186,204,213,234,252,260,323]	Ghannoum_2010, Leigh_2003, Leigh_2006, Prior_2003, Richards_2008, Smith_2012, Wright_2009
	chlorophyll_per_dry_ mass	Leaf chlorophyll content per unit leaf dry mass	num.	778	778	4	172	55	[259,298,334]	[260]	Prior_2003, Smith_1996, Warren_2006, Wright_2009
	ci_at_Amax	CO2 concentration in interstitial spaces during Amax measurement	num.	1347	1347	5	118	33	[38,124,161,243,299]		Bloomfield_2018, Ghannoum_2010, Huang_2015, Niinemets_2009, Smith_2012
	ci_at_Asat	CO2 concentration in interstitial spaces during Asat measurement	num.	3618	3618	18	277	61	[38,45,56,57,91,102,122,124,136,151,161,205,299,325,333,335,347,350]	[203,346,348]	Bloomfield_2018, Buckton_2019, Cernusak_2006, Cernusak_2011, Duan_2015, Everingham_2020, Geange_2017, Ghannoum_2010, Gray_2019, Harrison_2009, Huang_2015, Lewis_2015, Smith_2012, Veneklaas_2003, Warren_2005, Weerasinghe_2014, Wright_2002, Wright_2019
	ci_over_ca	Ratio of internal to external CO2 concentrations	num.	2913	2913	14	481	78	[38,45,57,87,91,122,136,151,205,243,310,325,347,350]	[88,203,346,348]	Bloomfield_2018, Buckton_2019, Cernusak_2011, Dong_2017, Duan_2015, Geange_2017, Gray_2019, Harrison_2009, Lewis_2015, Niinemets_2009, Taylor_2008, Veneklaas_2003, Wright_2002, Wright_2019
	fluorescence_Jmax_ over_Vcmax	Ratio of photosynthetic electron transport capacity to maximum Rubisco activity, measured through chlorophyll fluorescence	num.	90	90	1	37	11	[243]		Niinemets_2009
	fluorescence_Jmax_ per_mass	Capacity for photosynthetic electron transport, measured through chlorophyll fluorescence, on a per mass basis	num.	90	90	1	37	11	[243]		Niinemets_2009
	fluorescence_Vcmax_ per_mass	Maximum carboxylase activity of ribulose 1,5-bisphosphate carboxylase/oxygenase (Rubisco), measured through chlorophyll fluorescence, on a per mass basis	num.	90	90	1	37	11	[243]		Niinemets_2009
	fv_over_fm	Chlorophyll fluorescence measurement that indicates whether plant stress affects photo-system II in a dark adapted state	num.	153	153	2	3	3	[123]		EsperonRodriguez_2019, Geange_2020
	Jmax_per_area	Capacity for photosynthetic electron transport, calculated from an A-Ci response curve, on an area basis	num.	245	245	3	76	38	[57,61,79]		Cernusak_2011, Cheesman_2020, Crous_2013
	leaf_absorption	Proportion of incoming visible light (between 400-700 nm) that is absorbed by the leaf	num.	99	99	1	37	12			Wright_2009
	leaf_dark_ respiration_per_area	Leaf respiration rate per unit leaf area, in the dark	num.	2205	2058	13	325	64	[38,56,57,91,95,125,136,148,201,243,295,325,335]	[36,37,48,126–128]	Bloomfield_2018, Cernusak_2006, Cernusak_2011, Duan_2015, Eamus_1998, Gray_2019, Guilherme_Pereira_2019, Leishman_2007, Niinemets_2009, Sendall_2016, Veneklaas_2003, Weerasinghe_2014, Westoby_2014
	leaf_dark_ respiration_per_dry_ mass	Leaf respiration rate per unit leaf dry mass, in the dark	num.	1585	1585	8	300	52	[38,95,125,136,148,243,325,347]	[36,37,48,126–128,203,346,348]	Bloomfield_2018, Eamus_1998, Gray_2019, Guilherme_Pereira_2019, Niinemets_2009, Veneklaas_2003, Westoby_2014, Wright_2002
	leaf_dark_ transpiration_per_ area	Leaf transpiration rate per unit leaf area, in the dark	num.	1027	1027	1	78	31	[38]		Bloomfield_2018
	leaf_delta13C	Leaf carbon stable isotope signature	num.	5101	5066	33	1529	121	[21,24,25,45,57,61,87,101,122,125,151,185,197,205,243,248,271,285–287,289–291,293,301,306,315,324,333,334,347,350]	[20,26–28,31–34,36,37,48,77,88,109,126–128,153,160,186,203,204,213,234,252,285,290,292,323,346,348]	Ahrens_2019, Apgaua_2015, Apgaua_2017, Buckton_2019, Cernusak_2011, Cheesman_2020, Dong_2017, EsperonRodriguez_2020, Geange_2017, Harrison_2009, Laliberte_2012, Leigh_2003, Lewis_2015, Niinemets_2009, Osborne_2014, Richards_2003, Richards_2008, Schmidt_1997, Schmidt_2003, Schmidt_2010, Schulze_1998, Schulze_2006, Schulze_2006_2, Schulze_2014, Soper_2014, Stewart_1995, Tng_2013, Turner_2010, Warre…
	leaf_delta15N	Leaf nitrogen stable isotope signature	num.	2538	2537	15	856	103	[45,61,87,185,205,243,271,285–287,289,293,301,347,350]	[88,203,285,346,348]	Buckton_2019, Cheesman_2020, Dong_2017, Laliberte_2012, Lewis_2015, Niinemets_2009, Richards_2003, Schmidt_1997, Schmidt_2003, Schmidt_2010, Schulze_1998, Schulze_2014, Soper_2014, Wright_2002, Wright_2019
	leaf_delta18O	Leaf oxygen stable isotope signature	num.	15	15	1	1	1	[333]		Warren_2005
	leaf_hydraulic_ conductivity	Measure of how efficiently water is transported through the leaf, determined as the ratio of water flow rate through the leaf to the difference in water potential across the leaf, standardised to leaf area.	num.	81	81	2	79	22	[35,125]	[36,37,48,126–128]	Blackman_2010, Westoby_2014
	leaf_hydraulic_ vulnerability	Leaf water potential value at which leaf hydraulic conductance has declined by 50% from the mean maximum rate	num.	20	20	1	20	9	[35]		Blackman_2010
	leaf_light_ respiration_per_area	Leaf respiration rate per unit leaf area, in the light	num.	106	106	2	9	8	[79,148]		Crous_2013, Guilherme_Pereira_2019
	leaf_mesophyll_ conductance_per_area	Rate of CO2 movement between chloroplasts and sub-stomatal cavities (intracellular space), per unit leaf area	num.	90	90	1	37	11	[243]		Niinemets_2009
	leaf_mesophyll_ conductance_per_mass	Rate of CO2 movement between chloroplasts and sub-stomatal cavities (intracellular space), per unit leaf mass	num.	90	90	1	37	11	[243]		Niinemets_2009
	leaf_photosynthetic_ nitrogen_use_ efficiency_maximum	Ratio of photosynthesis (CO2 assimilation rate) to leaf nitrogen content at saturating light and CO2 conditions	num.	99	99	1	19	12	[148]		Guilherme_Pereira_2019
	leaf_photosynthetic_ nitrogen_use_ efficiency_saturated	Ratio of photosynthesis (CO2 assimilation rate) to leaf nitrogen content at saturating light conditions but ambient CO2 conditions	num.	1410	1408	8	160	48	[38,45,95,118,148,151,318,333]	[317]	Bloomfield_2018, Buckton_2019, Eamus_1998, Funk_2016, Guilherme_Pereira_2019, Harrison_2009, Tomlinson_2013, Warren_2005
	leaf_photosynthetic_ phosphorus_use_ efficiency_maximum	Ratio of photosynthesis (CO2 assimilation rate) to leaf phosphorus content at saturating light and CO2 conditions	num.	73	73	1	14	7	[148]		Guilherme_Pereira_2019
	leaf_photosynthetic_ phosphorus_use_ efficiency_saturated	Ratio of photosynthesis (CO2 assimilation rate) to leaf phosphorus content at saturating light conditions but ambient CO2 conditions	num.	1269	1269	3	108	37	[38,118,148]		Bloomfield_2018, Funk_2016, Guilherme_Pereira_2019
	leaf_PRI	Photochemical reflectance index measures plant responses to stress, by indicating changes in carotenoid pigments in live foliage.	num.	552	552	2	38	12	[21]		Ahrens_2019, Wright_2009
	leaf_reflectance	Proportion of incoming visible light (between 400-700 nm) that is reflected by the leaf	num.	194	194	2	132	44	[83]		Curtis_2012, Wright_2009
	leaf_reflectance_ near_infrared	Proportion of incoming near infra-red light (between 750-10500 nm) that is reflected by the leaf	num.	95	95	1	95	37	[83]		Curtis_2012
	leaf_relative_water_ content_at_turgor_ loss_point	Ratio of water in a fresh leaf to water in a leaf at turgor loss; calculated from a pressure-volume curve.	num.	304	304	3	95	28	[90,108,347]	[203,346,348]	Du_2019, Farrell_2017, Wright_2002
	leaf_relative_water_ content_predawn	Ratio of water in a fresh leaf to water in a saturated leaf; measured pre-dawn	num.	184	184	2	73	21	[107,347]	[203,346,348]	Farrell_2013, Wright_2002
	leaf_specific_ conductivity	Kl; the ratio of leaf hydraulic conductivity to the leaf area distil to the segment	num.	387	387	6	148	32	[65,125,211,212,310]	[36,37,48,64,126–128,216]	Choat_2006, MacinnisNg_2004, MacinnisNg_2016, Taylor_2008, Westoby_2014, Zanne_2007
	leaf_transmission	Proportion of incoming visible light (between 400-700 nm) that is transmitted through the leaf	num.	98	98	1	37	12			Wright_2009
	leaf_transpiration	Rate of water loss from leaf under ambient conditions	num.	180	180	1	4	4	[65]	[64]	Choat_2006
	leaf_transpiration_ at_Amax	Rate of water loss from leaf during Amax measurement	num.	1351	1351	5	89	31	[38,57,124,161,299]		Bloomfield_2018, Cernusak_2011, Ghannoum_2010, Huang_2015, Smith_2012
	leaf_transpiration_ at_Asat	Rate of water loss from leaf during Asat measurement	num.	2440	2440	13	176	47	[38,56,57,91,95,122,124,161,198,205,299,335,347]	[203,346,348]	Bloomfield_2018, Cernusak_2006, Cernusak_2011, Duan_2015, Eamus_1998, Geange_2017, Ghannoum_2010, Huang_2015, Leigh_2006, Lewis_2015, Smith_2012, Weerasinghe_2014, Wright_2002
	leaf_turgor_loss_ point	Water potential at which a leaf loses turgor	num.	404	404	5	119	33	[35,90,101,108,347]	[203,346,348]	Blackman_2010, Du_2019, EsperonRodriguez_2020, Farrell_2017, Wright_2002
	leaf_xylem_delta15N	Xylem nitrogen stable isotope signature from leaves	num.	78	78	1	18	3	[301]		Soper_2014
	osmotic_potential	Potential for water to move across a semi-permeable membrane based on solute concentration	num.	80	80	1	4	2	[101]		EsperonRodriguez_2020
	photosynthetic_rate_ per_area_ambient	Rate at which a plant consumes carbon dioxide through photosynthesis, per unit leaf area	num.	198	198	2	10	6	[65,271]	[64]	Choat_2006, Richards_2003
	photosynthetic_rate_ per_area_maximum	Rate at which a plant consumes carbon dioxide through photosynthesis at saturating light and CO2 conditions, per unit leaf area	num.	1590	1590	8	145	37	[38,57,79,124,148,205,243,299]		Bloomfield_2018, Cernusak_2011, Crous_2013, Ghannoum_2010, Guilherme_Pereira_2019, Lewis_2015, Niinemets_2009, Smith_2012
	photosynthetic_rate_ per_area_saturated	Rate at which a plant consumes carbon dioxide through photosynthesis at saturating light conditions but ambient CO2 conditions, per unit leaf area	num.	5101	4885	36	519	88	[38,45,56,57,61,79,91,95,96,102,118,122,124,125,136,148,151,198,201,205,209,212,259,269,271,295,299,310,318,319,325,333,335,347,350]	[20,26–28,31–34,36,37,48,77,97,109,126–128,153,160,186,203,204,213,234,252,260,317,323,346,348]	Bloomfield_2018, Buckton_2019, Cernusak_2006, Cernusak_2011, Cheesman_2020, Crous_2013, Duan_2015, Eamus_1998, Eamus_1999, Everingham_2020, Funk_2016, Geange_2017, Ghannoum_2010, Gray_2019, Guilherme_Pereira_2019, Harrison_2009, Leigh_2006, Leishman_2007, Lewis_2015, Lusk_2012, MacinnisNg_2016, Prior_2003, Reynolds_2018, Richards_2003, Richards_2008, Sendall_2016, Smith_2012, Taylor_2008, Tomlins…
	photosynthetic_rate_ per_dry_mass_maximum	Maximum rate at which a plant consumes carbon dioxide through photosynthesis at saturating light and CO2 conditions, per unit leaf dry mass	num.	1377	1377	4	142	37	[38,136,148,243]		Bloomfield_2018, Gray_2019, Guilherme_Pereira_2019, Niinemets_2009
	photosynthetic_rate_ per_dry_mass_ saturated	Maximum rate at which a plant consumes carbon dioxide through photosynthesis at saturating light conditions but ambient CO2 conditions, per unit leaf dry mass	num.	3084	2871	20	399	75	[38,45,95,96,118,125,148,198,201,211,212,259,310,318,319,325,333,347,350]	[20,26–28,31–34,36,37,48,77,97,109,126–128,153,160,186,203,204,213,216,234,252,260,317,323,346,348]	Bloomfield_2018, Buckton_2019, Eamus_1998, Eamus_1999, Funk_2016, Guilherme_Pereira_2019, Leigh_2006, Leishman_2007, MacinnisNg_2004, MacinnisNg_2016, Prior_2003, Richards_2008, Taylor_2008, Tomlinson_2013, Tomlinson_2019, Veneklaas_2003, Warren_2005, Westoby_2014, Wright_2002, Wright_2019
	stomatal_conductance_ per_area_ambient	Rate of water loss through stomata under ambient conditions, per unit leaf area	num.	365	365	4	16	10	[65,82,271]	[64]	Choat_2006, Curran_2009, EsperonRodriguez_2019, Richards_2003
	stomatal_conductance_ per_area_at_Amax	Rate of water loss through stomata, per unit leaf area under saturated light and CO2 conditions	num.	1386	1386	6	90	32	[38,57,124,161,205,299]		Bloomfield_2018, Cernusak_2011, Ghannoum_2010, Huang_2015, Lewis_2015, Smith_2012
	stomatal_conductance_ per_area_at_Asat	Rate of water loss through stomata, per unit leaf area under saturated light conditions	num.	4415	4203	28	378	81	[38,45,56,57,61,79,91,95,102,122,124,136,198,201,205,209,269,271,299,310,318,319,325,333,335,347,350]	[20,26–28,31–34,77,109,153,160,186,203,204,213,234,252,317,323,346,348]	Bloomfield_2018, Buckton_2019, Cernusak_2006, Cernusak_2011, Cheesman_2020, Crous_2013, Duan_2015, Eamus_1998, Everingham_2020, Geange_2017, Ghannoum_2010, Gray_2019, Leigh_2006, Leishman_2007, Lewis_2015, Lusk_2012, Reynolds_2018, Richards_2003, Richards_2008, Smith_2012, Taylor_2008, Tomlinson_2013, Tomlinson_2019, Veneklaas_2003, Warren_2005, Weerasinghe_2014, Wright_2002, Wright_2019
	stomatal_resistance_ conductance_ambient	Leaf stomatal resistance under ambient conditions. This is the original way leaf stomatal conductance was measured and reported and is still regularly used in environmental models and meteorology. An equation converts between resistance conductance and the molar values obtained through gas exchange readings ("Plants and Microclimate" by H.G. Jones (1992), page 55 and Appendix 3; "Elevated Carbon …	num.	148	148	1	4	3	[82]		Curran_2009
	Vcmax_per_area	Maximum carboxylase activity of ribulose 1,5-bisphosphate carboxylase/oxygenase (Rubisco), calculated from an A-Ci response curve, on an area basis	num.	245	245	3	76	38	[57,61,79]		Cernusak_2011, Cheesman_2020, Crous_2013
	water_band_index	Water band index, the ratio of the reflectance at 970 nm / 900 nm, recorded from the spectro-radiometer.	num.	453	453	1	1	1	[21]		Ahrens_2019
	water_potential_ midday	A plant's water potential during the heat of the day	num.	912	904	12	230	45	[65,66,82,89,101,107,108,125,211,236,347]	[36,37,44,46,48,51,64,117,126–128,149,203,216,270,304,346,348]	Choat_2006, Choat_2012, Curran_2009, Du_2018, EsperonRodriguez_2019, EsperonRodriguez_2020, Farrell_2013, Farrell_2017, MacinnisNg_2004, Morgan_2005, Westoby_2014, Wright_2002
	water_potential_ predawn	A plant's water potential just before sunrise	num.	639	631	9	205	44	[65,82,89,107,108,125,211,236,347]	[36,37,48,64,126–128,203,216,346,348]	Choat_2006, Curran_2009, Du_2018, Farrell_2013, Farrell_2017, MacinnisNg_2004, Morgan_2005, Westoby_2014, Wright_2002
	water_use_efficiency_ integrated	WUE; Rate of carbon dioxide uptake relative to water loss, per unit leaf area. This measures how much biomass is produced relative to transpiration, and is therefore an integrated measure of water use efficiency. (Calculated as biomass production / transpiration)	num.	116	116	1	12	9	[107]		Farrell_2013
	water_use_efficiency_ intrinsic	PWUE calculated as Aarea/gs; Ratio of photosynthesis (CO2 assimilation rate) to stomatal conductance (gs). This is intrinsic water use efficiency.	num.	592	526	6	182	51	[25,45,269,318,319,347]	[203,317,346,348]	Apgaua_2017, Buckton_2019, Reynolds_2018, Tomlinson_2013, Tomlinson_2019, Wright_2002
	water_use_efficiency_ photosynthetic	PWUE calculated as Aarea/E; Ratio of photosynthesis (CO2 assimilation rate) to leaf transpiration (E; water loss). This is also termed instantaneous water use efficiency.	num.	3509	3442	8	267	57	[38,45,118,122,125,319,333,347]	[36,37,48,126–128,203,346,348]	Bloomfield_2018, Buckton_2019, Funk_2016, Geange_2017, Tomlinson_2019, Warren_2005, Westoby_2014, Wright_2002
Reproductive (allocation)
	accessory_cost_ fraction	Fraction of total reproductive investment required to mature a seed that is invested in non-seed tissues	num.	47	47	1	47	13	[156]		Henery_2001
	accessory_cost_mass	Mass of seed accessory costs, the proportion of a fruit that does not develop into a seed	num.	47	47	1	47	13	[156]		Henery_2001
	flower_count_maximum	Maximum flower number produced	num.	7	7	1	7	4	[237]		Muir_2014
Reproductive (life history)
	dispersal_syndrome	Type of dispersal syndrome displayed by taxon, although the list includes many dispersal appendages and fruit types. Many definitions come from Kew Botanic Gardens website.	cat.	13562	1039	28	8260	212	[23,29,41,55,70,92,115,120,143,145,162,171,178,200,207,220,225,239,244,300,314,341,342]	[54,219,221–223,250,308,320,338]	Angevin_2011, Barlow_1981, BRAIN_2007, Catford_2014, Cooper_2004, Forster_1995, Gallagher_2012, Gross_1993, Grubb_1996, Hughes_1992, Hyland_2003, Jurado_1991, Kew_2019_5, Kirkpatrick_2020, Leishman_1995, Lord_1997, Meers_2007, Metcalfe_2009, Metcalfe_2020_1, Metcalfe_2020_2, Morgan_2011_1, NHNSW_2016, NSWFRD_2014, Soliveres_2012, TMAG_2009, White_2020, Williams_2005, Williams_2011
	dispersers	Fruit dispersal agents	cat.	1120	417	3	830	115	[71,283,336]		Cooper_2013, Sams_2017, Wells_2012
	fire_and_establishing	Variable capturing post-fire time frame during which species establishes. Includes trait values for a broad range of responses, from species that establish immediately following fire to those that only establish in mature forest stands.	cat.	1612	0	1	1576	118	[60]		Cheal_2017
	fire_cued_seeding	Distinguishes between plants that do and do not have fire-cued seeding	cat.	3868	5	4	3212	151	[60,69,244]		Baker_2019, Cheal_2017, Clarke_2015, NSWFRD_2014
	flower_structural_ sex_type	Structural flower sex type. Trait that captures floral sex, distinguishing among three states, bisexual, incompletely unisexual, and unisexual, as defined by Schoenenberger et al. (2020) for their character '100. Floral structural sex (D1)'. (See "sex_type" for plant sex type)	cat.	287	0	1	221	144	[100]	[284]	eFLOWER_2021
	flowering_time	Months during which taxon is flowering; keyed as a sequences of 12 0s (not flowering) and 1s (flowering) starting with January	cat.	29809	0	30	17276	245	[29,30,43,58,62,71,74–76,174,244,245,264,265,275–281,313,314,316,321,322,331,341]	[249]	Barlow_1981, Bean_1997, Brock_1993, Chandler_2002, Chen_2017, Cooper_2013, Craven_1987, Craven_2010, Crisp_2017, Hughes_1992, Keighery_2004, NSWFRD_2014, NTH_2014, RBGSYD_2014, RBGSYD_2014_2, Rye_2002, Rye_2006, Rye_2009_1, Rye_2009_2, Rye_2013_1, Rye_2013_2, Rye_2015, Stephens_2021, Thompson_2001, TMAG_2009, Toelken_1996, Trudgen_2005, Trudgen_2014, WAH_1998, White_2020
	fruiting_time	Months during which taxon is fruiting; keyed as a sequences of 12 0s (not flowering) and 1s (flowering) starting with January	cat.	3768	36	7	3459	200	[71,76,130,244,245,265,314]		Cooper_2013, Crisp_2017, Gosper_2004, NSWFRD_2014, NTH_2014, RBGSYD_2014_2, TMAG_2009
	germination	Proportion of seeds that germinate	num.	7644	872	5	2549	119	[102,138,172,179]	[137]	Everingham_2020, Groom_1997, Jagdish_2020, Jurado_1992, Kew_2019_6
	ploidy	Chromosome ploidy	num.	62	22	1	61	1	[169]		Jordan_2015
	pollination_syndrome	Pollination syndrome	cat.	9190	468	6	7426	202	[138,225,336,341]	[137]	Groom_1997, Metcalfe_2009, Metcalfe_2020_1, Metcalfe_2020_2, Wells_2012, White_2020
	pollination_system	Pollination system	cat.	915	0	1	902	108	[92]	[250,308]	Williams_2011
	regen_strategy	Different regeneration strategies displayed by plants. Trait values include both generic terms and quite specific ones. See Pausus, Lamont et al. 2018, doi.org/10.1111/nph.14982 for trait values used and detailed desciptions of recolonization ability and level of fire protection provided by each regeneration strategy. This trait includes terminology for storage organs and regeneration strategies …	cat.	10527	1044	19	6998	203	[69,84,92,116,138,199,220,225,235,241,244,254,261,281,285,341]	[137,221–223,242,250,308,351]	Baker_2019, Clarke_2015, Denton_2007, French_2017, Groom_1997, Leishman_1992, Meers_2007, Metcalfe_2009, Metcalfe_2020_1, Metcalfe_2020_2, Moore_2019_2, Nicolle_2006, NSWFRD_2014, Pekin_2011, Prior_2016, Rye_2015, Schmidt_1997, White_2020, Williams_2011
	seed_longevity	Seed longevity	cat.	9442	0	3	6796	179	[60,244,341]		Cheal_2017, NSWFRD_2014, White_2020
	seed_release	When a fruit or cone only releases its seeds following an environmental trigger, often fire; ; see also 'seed_longevity', 'seed_storage_location', 'soil_seedbank', 'canopy_seedbank', and 'serotiny'	cat.	7935	0	1	6499	168	[341]		White_2020
	seed_storage_location	Location where seeds are stored at maturity; see also 'seed_longevity', 'soil_seedbank', 'canopy_seedbank', and 'serotiny'	cat.	1928	587	2	1862	101	[244]		NSWFRD_2014, Standish_2019
	seed_viability	Proportion of seeds that are viable	num.	145	145	2	104	20	[102,231]		Everingham_2020, Moles_2003
	seedling_germination_ location	Binary variable distinguishing between seedlings that germinate above versus below ground.	cat.	199	181	1	199	61	[336]		Wells_2012
	serotiny	Categorical variable describing whether a fruit or cone only releases its seeds following an environmental trigger, often fire	cat.	1048	472	8	993	79	[84,131,134,138,139,241]	[132,133,137,242,251,307,351]	Denton_2007, Gosper_2012, Gosper_2018, Groom_1997, Groom_2010, Hughes_1992, Kirkpatrick_2020, Nicolle_2006
	sex_type	Plant sex type	cat.	24382	0	5	21205	227	[144,167,297]		Gross_2005, Jordan_2001, Metcalfe_2020_1, Metcalfe_2020_2, Sjostrom_2006
	soil_seedbank	Binary variable indicating if seeds present in soil seedbank; see also 'seed_longevity', 'seed_storage_location', 'canopy_seedbank', and 'serotiny'	cat.	522	334	4	515	62	[131,134,342]	[132,133,219,320]	Gosper_2012, Gosper_2018, Kirkpatrick_2020, Williams_2005
	time_from_fire_to_ fruit	Elapsed time from fire to fruiting	num.	10	10	2	10	3	[131,134]	[132,133]	Gosper_2012, Gosper_2018
Reproductive (morphology)
	diaspore_mass	Mass of seed including dispersal appendages	num.	314	314	2	283	50	[199,231]		Leishman_1992, Moles_2003
	dispersal_appendage	Type of dispersal appendage present	cat.	3316	615	11	2920	108	[22,62,76,120,167,214,245,314]	[119]	ANBG_2019, Chen_2017, Crisp_2017, Gallagher_2012, Jordan_2001, Manea_2011, Maslin_2012, Metcalfe_2020_1, Metcalfe_2020_2, NTH_2014, TMAG_2009
	embryo_colour	Binary variable distinguishing between embryos that are green versus colourless	cat.	296	0	1	293	53	[345]		Wright_2000
	flower_androecium_ structural_merism	The number of stamens or stamen bundles (fascicles) in one whorl, considering both fertile stamens and staminodes. This character is not applicable for spiral or irregular stamen arrangements, nor when there is a single structural stamen (i.e., one stamen, no staminodes; e.g., Chloranthus, Chloranthaceae). (Definition derived from Schoenenberger et al. (2020) for their character '332. Androecium …	num.	174	0	1	142	93	[100]	[284]	eFLOWER_2021
	flower_androecium_ structural_ phyllotaxis	Structural phyllotaxy of the androecium, considering both fertile stamens and staminodes. In cases of stamen fascicles, it is the phyllotaxis of fascicles, not individual stamens that are recorded. This character is not applicable when there is a single structural stamen (i.e., one stamen, no staminodes; e.g., Chloranthus, Chloranthaceae). (Definition and trait values derived from Schoenenberger …	cat.	167	0	1	160	114	[100]	[284]	eFLOWER_2021
	flower_androecium_ structural_whorls_ count	The number of whorls, considering both fertile stamens and staminodes. In cases of stamen fascicles, the count of whorls of fascicles is recorded. This character is not applicable for spiral or irregular stamen arrangements, or when there is a single structural stamen (i.e., one stamen, no staminodes; e.g., Chloranthus, Chloranthaceae). (Definition derived from Schoenenberger et al. (2020) for th…	num.	160	0	1	143	98	[100]	[284]	eFLOWER_2021
	flower_anther_ attachment	Anther attachment refers to the area of insertion of the filament on the anther connective (i.e. the tissue connecting the two thecae of an anther). (Definition and trait values derived from Schoenenberger et al. (2020) for their character '312. Anther attachment (D1)')	cat.	152	0	1	148	108	[100]	[284]	eFLOWER_2021
	flower_anther_ connective_extension	Apical (distal) connective extensions (also called ‚Äúdistal connective protrusions‚Äù) are sterile anther structures that distally extend beyond the level of the thecae (i.e., the two lateral pairs of pollen sacs of a tetrasporangiate anther). This trait records both absence or presence of anther connective extensions and also the shape of these extensions in terms of length in relation to the l…	cat.	81	0	1	78	66	[100]	[284]	eFLOWER_2021
	flower_anther_ dehiscence	Anther dehiscence refers to the type of opening of the anther when releasing its pollen through the stomia. (Definition and trait values derived from Schoenenberger et al. (2020) for their character '313. Anther dehiscence (D1)')	cat.	20	0	1	18	13	[100]	[284]	eFLOWER_2021
	flower_anther_ orientation	Orientation of anther at anthesis. Anthers of angiosperms are rather uniform in their basic structure. They normally have four microsporangia (pollen sacs) that are arranged pair-wise in two thecae. The two microsporangia of a theca usually release their pollen grains through a common opening (stomium). Often, it is difficult to establish anther orientation clearly in a flower as this is a gradua…	cat.	162	0	1	137	104	[100]	[284]	eFLOWER_2021
	flower_colour	Flower colour, with six possible outcomes	cat.	8667	0	1	5037	195	[265]		RBGSYD_2014_2
	flower_fertile_ stamens_count	Count of fertile stamens in bisexual or male flowers; does not score female flowers. (Definition derived from Schoenenberger et al. (2020) for their character '301. Number of fertile stamens (C1)')	num.	322	0	1	225	147	[100]	[284]	eFLOWER_2021
	flower_filament	Trait that considers the absence or presence of the filament, and in the latter case, the shape of the filament. Shape is considered in terms of length and width and is defined in relation to anther length/width. The width of the filament may thus either be broad as in laminar (e.g., Eupomatiaceae) or bulky stamens (e.g., Chloranthaceae), or narrow (filamentous) as found in many core eudicots gro…	cat.	204	0	1	190	134	[100]	[284]	eFLOWER_2021
	flower_filament_ fusion	Fusion of stamen (and staminode) filaments among each other at anthesis (congenitally or postgenitally) is recorded on a continuous scale, from 0 (free filaments) to 1 (filaments fused along their entire length). Partial fusion is recorded using an approximate number between these two extremes (e.g., 0.1 corresponds to basal fusion, 0.5 to fusion along half of the length of filaments). (Definitio…	num.	193	0	1	169	115	[100]	[284]	eFLOWER_2021
	flower_filament_ fusion_to_inner_ perianth	The fusion of filaments with the innermost perianth organs at anthesis on a continuous scale, from 0 (filaments completely free from perianth) to 1 (filaments fused along their entire length with the perianth; the ‚Äúentire length‚Äù of the filament is defined as the distance between the floral base and the joint between filament and anther). Partial fusion is recorded using an approximate number…	num.	161	0	1	136	99	[100]	[284]	eFLOWER_2021
	flower_gynoecium_ phyllotaxis	Structural phyllotaxy of the gynoecium. This trait is not applicable to unicarpellate flowers. (Definition and trait values derived from Schoenenberger et al. (2020) for their character '400. Gynoecium phyllotaxy (D1)')	cat.	114	0	1	109	87	[100]	[284]	eFLOWER_2021
	flower_gynoecium_ placentation	The different types of placentation in apocarpous/unicarpellate and in syncarpous gynoecia. In apocarpous and unicarpellate gynoecia, placentation is often described as marginal as the ovules are usually attached along the ventral slit (i.e., the zone where the carpel margins become postgenitally closed during carpel development). In syncarpous gynoecia there are three main types of placentation,…	cat.	189	0	1	170	126	[100]	[284]	eFLOWER_2021
	flower_ovary_fusion	Degree of ovary fusion expressed as a fraction of the total length of the ovary (from the floral base to the apex of the ovary). Fusion of styles and stigmas is not taken into account for this trait. Not applicable when there is a single carpel. (Definition derived from Schoenenberger et al. (2020) for their character '403. Fusion of ovaries (C1)')	num.	152	0	1	141	106	[100]	[284]	eFLOWER_2021
	flower_ovary_position	The ovary is the part of the gynoecium where the ovules are produced. The ovary may be located on the receptacle and thus be positioned above the insertion level of the remaining floral organs (i.e., the ovary is superior and the flower is hypogynous). Alternatively, the ovary may be embedded in the receptacle and therefore be located below the insertion level of the remaining floral organs (i.e.…	cat.	245	0	1	213	142	[100]	[284]	eFLOWER_2021
	flower_ovules_per_ functional_carpel_ count	Number of ovules per carpel recorded as a continuous character (with integer values of 1 and above). Reduced (sterile) carpels are not taken into account here. (Definition derived from Schoenenberger et al. (2020) for their character '411. Number of ovules per functional carpel (C1)')	num.	235	0	1	165	111	[100]	[284]	eFLOWER_2021
	flower_perianth_ differentiation	The ways in which perianth organs may look different from each other in a given flower. Typically, outer perianth parts are sepaloid and protect the other floral organs during floral development, while inner organs are often petaloid and play a role in pollinator attraction (Endress, 1994). However, it is also possible that all parts are either sepaloid or petaloid but remain differentiated in sh…	cat.	235	0	1	211	138	[100]	[284]	eFLOWER_2021
	flower_perianth_ fusion	Fusion of perianth organs (congenital or postgenital) at anthesis, recorded on a continuous scale, from 0 (free parts) to 1 (parts fused along their entire length). Partial fusion was recorded using an approximate number between these two extremes (e.g., 0.1 corresponds to basal fusion, 0.5 to fusion along half of the length of perianth parts). In case of multiple whorls, this trait records withi…	num.	302	0	1	180	122	[100]	[284]	eFLOWER_2021
	flower_perianth_ merism	The number of perianth parts in each whorl, recorded as a continuous trait (with integer values of 1 and above). Not applicable when perianth phyllotaxis is spiral or irregular or when the perianth is absent. (Definition derived from Schoenenberger et al. (2020) for their character '232. Perianth merism (C1)')	num.	268	0	1	202	130	[100]	[284]	eFLOWER_2021
	flower_perianth_ parts_count	The total number of perianth parts, including sepals, petals, or any form of tepal. A value of zero was scored when the perianth is absent. In flowers with perianth whorls fused along their complete length (e.g., Convolvulus), perianth parts are counted based on merism (e.g., if a calyx has 5 distinct sepals and the corolla is entirely fused, then the corolla is often interpreted to consist of fi…	num.	306	0	1	218	145	[100]	[284]	eFLOWER_2021
	flower_perianth_ phyllotaxis	Perianth phyllotaxis at anthesis. Perianth parts may be organised in one or more whorls or along a continuous spiral, usually with wide divergence angles more or less equal to 137.5 degrees. Less frequently, perianth phyllotaxis may be irregular. Perianth phyllotaxis at anthesis may differ from phyllotaxis of perianth part primordia at their inception and it is not uncommon that spirally initiate…	cat.	232	0	1	213	139	[100]	[284]	eFLOWER_2021
	flower_perianth_ symmetry	Trait capturing the symmetry of the perianth. This trait is applied to the perianth as a whole. In case of flowers with two or more perianth whorls, species are considered actinomorphic if all whorls are actinomorphic and as zygomorphic if one or more whorls are zygomorphic. Trait is not applicable when the perianth is missing. (Definition and trait values derived from Schoenenberger et al. (2020…	cat.	250	0	1	213	138	[100]	[284]	eFLOWER_2021
	flower_perianth_ whorls_count	The number of perianth whorls as a continuous trait (with integer values of 1 and above). Not applicable when perianth phyllotaxis is spiral or irregular or when the perianth is absent. (Definition derived from Schoenenberger et al. (2020) for their character '231. Number of perianth whorls (C1)')	num.	230	0	1	208	131	[100]	[284]	eFLOWER_2021
	flower_pollen_ aperture_shape	Pollen grains are often described according to the shape, structure, and position of their apertures. This trait describes the main shape of the many described aperture types. Aperture terminology is partly determined by the position of the aperture on the pollen grain (either at the pole or at the equator) and pollen grain polarity, in turn, is determined by the spatial orientation of the micros…	cat.	181	0	1	173	121	[100]	[284]	eFLOWER_2021
	flower_pollen_ apertures_count	A pollen aperture is a structurally delimited region of the pollen grain wall through which the pollen tube emerges during pollen germination and which plays a role in harmomegathy. Here we report the number of apertures per pollen grain as a continuous character. A value of zero is scored when pollen is inaperturate (i.e. when there is no distinct aperture). Aperturate pollen is scored with inte…	num.	204	0	1	174	122	[100]	[284]	eFLOWER_2021
	flower_structural_ carpels_count	Number of fertile or sterile carpels in bisexual or female flowers, recorded as a continuous character (with integer values of 1 and above). Includes the number of co-occurring carpellodes (sterile carpels) because this number is often more easily obtained from the literature than the actual number of fertile carpels. However, the number of carpellodes in male flowers is ignored for this characte…	num.	276	0	1	210	139	[100]	[284]	eFLOWER_2021
	flower_style_ differentiation	Presence or absence of a style, and, when present, the shape of the style in terms of length and width in relation to ovary length and width. This trait does not distinguish between fused or free styles. (Definition and trait values derived from Schoenenberger et al. (2020) for their character '404. Style differentiation (D1)')	cat.	225	0	1	202	137	[100]	[284]	eFLOWER_2021
	flower_style_fusion	The degree of fusion of styles at anthesis, recorded on a continuous scale, from 0 (free styles) to 1 (styles fused along their entire length, but excluding the stigmatic region). Partial fusion is recorded using an approximate number between these two extremes (e.g., 0.1 corresponds to basal fusion, 0.5 to fusion along half of the total length of the styles). This character is not applicable in …	num.	117	0	1	111	82	[100]	[284]	eFLOWER_2021
	fruit_breadth	Shorter width dimension of a fruit; orthogonal to the length	num.	86	0	2	47	2			Metcalfe_2020_1, Metcalfe_2020_2
	fruit_length	Longest fruit dimension or if clearly recognizable the length from its base to its apex	num.	6639	340	10	3289	177	[62,71,76,114,130,138,257,344]	[137]	Chen_2017, Cooper_2013, Crisp_2017, Forster_1992, Gosper_2004, Groom_1997, Metcalfe_2020_1, Metcalfe_2020_2, Pollock_2012, Wilson_2008
	fruit_mass	Dry mass of a fruit, including the seed	num.	495	400	7	138	5	[130,138,157,158,198,257,258]	[137]	Gosper_2004, Groom_1997, Hocking_1982, Hocking_1986, Leigh_2006, Pollock_2012, Pollock_2018
	fruit_type	Fruit types	cat.	31506	702	10	22411	249	[62,71,144,225,283,297,336,345]		Chen_2017, Cooper_2013, Gross_2005, Metcalfe_2009, Metcalfe_2020_1, Metcalfe_2020_2, Sams_2017, Sjostrom_2006, Wells_2012, Wright_2000
	fruit_type_botanical	Binary variable, dividing fruits into 'dry' versus 'fleshy' based on botanical descriptions of the true fruit	cat.	5350	0	2	5126	149	[62,167]		Chen_2017, Jordan_2001
	fruit_type_functional	Binary variable dividing fruits into dry versus fleshy based on their dispersal units. Fruits classified as 'fleshy' if the true fruit, accessory fruits (such as the receptacle in Podocarpus) and appendages (e.g. the sarcotesta in Cycads) were fleshy when mature (e.g. aril, thalamus, receptacle, calyx, rachis or bract or succulent pedicel); otherwise, they are classified as 'non-fleshy'	cat.	4126	0	1	4106	82	[62]		Chen_2017
	fruit_wall_width	Width of the fruit wall	num.	329	329	1	16	1	[257]		Pollock_2012
	fruit_width	Longest width dimension of a fruit; orthogonal to the length	num.	5438	340	9	2643	162	[62,71,76,114,130,138,257,344]	[137]	Chen_2017, Cooper_2013, Crisp_2017, Forster_1992, Gosper_2004, Groom_1997, Metcalfe_2020_1, Pollock_2012, Wilson_2008
	germination_treatment	Seed treatment required for germination	cat.	4108	738	3	1528	79	[22,179,244]		ANBG_2019, Kew_2019_6, NSWFRD_2014
	seed_breadth	Shorter width axis of a seed; orthogonal to its length	num.	3867	2574	14	881	75	[29,43,63,76,102,114,162,182,214,245,277,279,313,314]		Barlow_1981, Brock_1993, Chinnock_2007, Crisp_2017, Everingham_2020, Forster_1992, Hyland_2003, Kooyman_2011, Maslin_2012, NTH_2014, Rye_2009_1, Rye_2013_1, Thompson_2001, TMAG_2009
	seed_length	Longest seed dimension	num.	20795	3720	33	7693	211	[22,29,30,43,58,62,63,71,73,74,76,102,114,135,162,167,182,214,245,275–281,283,313,314,321,322,344]		ANBG_2019, Barlow_1981, Bean_1997, Brock_1993, Chandler_2002, Chen_2017, Chinnock_2007, Cooper_2013, CPBR_2002, Craven_1987, Crisp_2017, Everingham_2020, Forster_1992, GrassBase_2014, Hyland_2003, Jordan_2001, Kooyman_2011, Maslin_2012, Metcalfe_2020_1, NTH_2014, Rye_2002, Rye_2006, Rye_2009_1, Rye_2009_2, Rye_2013_1, Rye_2013_2, Rye_2015, Sams_2017, Thompson_2001, TMAG_2009, Trudgen_2005, Trudge…
	seed_mass	Seed dry mass	num.	40362	20574	49	9935	228	[22,23,42,55,78,84,92,93,102,104,105,120,138,139,145,156–158,171,175,184,199,200,207,215,220,225–227,229,257,258,263,269,294,311,326,342]	[54,137,217,219,221–223,250,251,268,307,308,312,320,338]	ANBG_2019, Angevin_2011, Briggs_2010, Catford_2014, Cross_2009, Denton_2007, Dwyer_2017, Everingham_2020, Falster_2005_1, Falster_2005_2, Gallagher_2012, Groom_1997, Groom_2010, Grubb_1996, Henery_2001, Hocking_1982, Hocking_1986, Jagdish_2020, Jurado_1991, Kew_2019_1, Kuo_1982, Leishman_1992, Leishman_1993, Leishman_1995, Lord_1997, Lunt_2012, McCarthy_2017, Meers_2007, Metcalfe_2009, Metcalfe_2…
	seed_mass_reserve	Energy reserves stored in seeds that are mobilized at the time of germination; on a carbon dry mass basis	num.	104	58	2	73	18	[339]	[338]	Westoby_2003, Wright_2001
	seed_shape	Possible seed shapes. Note that some terms currently used refer to 2-dimensional shapes, not 3-dimensional shapes.	cat.	2978	983	8	2713	109	[22,29,43,63,76,214,245,314]		ANBG_2019, Barlow_1981, Brock_1993, Chinnock_2007, Crisp_2017, Maslin_2012, NTH_2014, TMAG_2009
	seed_texture	Texture of a seed	cat.	960	942	1	939	83	[22]		ANBG_2019
	seed_volume	Volume of a seed	num.	516	0	1	511	80	[345]		Wright_2000
	seed_width	Longest width dimension of a seed; orthogonal to the length	num.	11986	3584	27	5207	190	[22,29,43,62,63,73,74,76,102,114,162,167,182,214,245,275–281,313,314,321,322,344]		ANBG_2019, Barlow_1981, Brock_1993, Chen_2017, Chinnock_2007, CPBR_2002, Craven_1987, Crisp_2017, Everingham_2020, Forster_1992, Hyland_2003, Jordan_2001, Kooyman_2011, Maslin_2012, NTH_2014, Rye_2002, Rye_2006, Rye_2009_1, Rye_2009_2, Rye_2013_1, Rye_2013_2, Rye_2015, Thompson_2001, TMAG_2009, Trudgen_2005, Trudgen_2014, Wilson_2008
Reproductive (nutrient)
	flower_N_per_dry_mass	Flower nitrogen (N) content per unit flower dry masshermaphrodite	num.	8	8	1	1	1	[198]		Leigh_2006
	fruit_Ca_per_dry_mass	Fruit calcium (Ca) content per unit fruit dry mass	num.	19	11	3	19	1	[157,158,184]		Hocking_1982, Hocking_1986, Kuo_1982
	fruit_K_per_dry_mass	Fruit potassium (K) content per unit fruit dry mass	num.	19	11	3	19	1	[157,158,184]		Hocking_1982, Hocking_1986, Kuo_1982
	fruit_Mg_per_dry_mass	Fruit magnesium (Mg) content per unit fruit dry mass	num.	19	11	3	19	1	[157,158,184]		Hocking_1982, Hocking_1986, Kuo_1982
	fruit_N_per_dry_mass	Fruit nitrogen (N) content per unit fruit dry mass	num.	23	15	4	20	2	[157,158,184,198]		Hocking_1982, Hocking_1986, Kuo_1982, Leigh_2006
	fruit_P_per_dry_mass	Fruit phosphorus (P) content per unit fruit dry mass	num.	21	13	4	21	3	[130,157,158,184]		Gosper_2004, Hocking_1982, Hocking_1986, Kuo_1982
	fruit_S_per_dry_mass	Fruit sulphur (S) content per unit fruit dry mass	num.	19	11	3	19	1	[157,158,184]		Hocking_1982, Hocking_1986, Kuo_1982
	seed_Ca_concentration	Seed calcium (Ca) content per unit seed mass	num.	23	15	4	23	2	[157,158,184,226]		Hocking_1982, Hocking_1986, Kuo_1982, Milberg_1997
	seed_K_concentration	Seed potassium (K) content per unit seed mass	num.	43	15	5	40	2	[157,158,184,226,227]		Hocking_1982, Hocking_1986, Kuo_1982, Milberg_1997, Milberg_1998
	seed_Mg_concentration	Seed magnesium (Mg) content per unit seed mass	num.	23	15	4	23	2	[157,158,184,226]		Hocking_1982, Hocking_1986, Kuo_1982, Milberg_1997
	seed_N_concentration	Seed nitrogen (N) content per unit seed mass	num.	43	15	5	40	2	[157,158,184,226,227]		Hocking_1982, Hocking_1986, Kuo_1982, Milberg_1997, Milberg_1998
	seed_oil_content	Seed oil content as a fraction of total seed weight, usually on a dry weight basis	num.	327	0	2	230	41	[177,184]		Kew_2019_4, Kuo_1982
	seed_P_concentration	Seed phosphorus (P) content per unit seed mass	num.	115	51	7	44	2	[84,139,157,158,184,226,227]	[251,307]	Denton_2007, Groom_2010, Hocking_1982, Hocking_1986, Kuo_1982, Milberg_1997, Milberg_1998
	seed_protein_content	Seed protein content as a fraction of total seed weight	num.	154	0	2	85	24	[176,184]		Kew_2019_2, Kuo_1982
	seed_S_concentration	Seed sulphur (S) content per unit seed mass	num.	19	11	3	19	1	[157,158,184]		Hocking_1982, Hocking_1986, Kuo_1982
Root (allocation)
	root_distribution_ coefficient	Root biomass depth distribution coefficient (‚ÄòB‚Äô from Gale & Grigal (1987), where high values indicate root biomass allocated deeper in the soil).	num.	75	75	1	75	33	[228]		Mokany_2008
	root_dry_matter_ content	Root dry mass per unit root fresh mass	num.	124	124	2	96	39	[228,309]		Mokany_2008, Taseski_2017
	root_fine_root_ coarse_root_ratio	Volume of fine root (<0.5mm diametre) / Volume of coarse root (>0.5mm diametre)	num.	41	41	1	14	5	[228]		Mokany_2008
	specific_root_area	Root area per unit root dry mass	num.	102	102	1	75	33	[228]		Mokany_2008
	specific_root_length	Root length per unit root dry mass; SRL	num.	201	201	4	66	26	[118,121,228,309]		Funk_2016, Gardiner_2019, Mokany_2008, Taseski_2017
	specific_taproot_ length	Taproot length per unit root dry mass. This trait measures the efficiency of taproot length per unit mass during the very early stage of growth when seedlings need to reach reliable water.	num.	188	158	1	12	4	[319]		Tomlinson_2019
	thickest_root_ diameter	Diameter of the thickest root	num.	264	264	1	71	30	[228]		Mokany_2008
Root (life history)
	sprout_depth	Depth of resprouting shoots	num.	4349	4349	1	39	13	[329]		Vesk_2019
Root (morphology)
	root_morphology	Categorical root descriptions sensu Cannon 1949, A Tentative Classification of Root Systems, Ecology, doi.org/10.2307/1932458	cat.	15	15	1	12	8	[118]		Funk_2016
	root_structure	Specific specialized types of root structures and root symbioses. https://www.mycorrhizas.info/ provides detailed information for types of mycorrhizal associations.	cat.	3152	1290	14	2599	164	[92,118,154,185,220,225,254,271,285,286]	[221–223,250,285,308]	Funk_2016, Hayes_2014, Laliberte_2012, Meers_2007, Metcalfe_2009, Metcalfe_2020_1, Metcalfe_2020_2, Pekin_2011, Richards_2003, Schmidt_1993, Schmidt_1997, Schmidt_2003, Standish_2019, Williams_2011
	root_wood_density	Root wood dry mass per unit root wood fresh volume	num.	199	137	3	99	31	[121,236,309]		Gardiner_2019, Morgan_2005, Taseski_2017
	tap_root	Binary variable describing whether or not a plant has a tap root	cat.	67	67	1	67	28	[228]		Mokany_2008
Root (nutrient)
	root_C_per_dry_mass	Root carbon (C) content per unit root dry mass	num.	61	61	2	15	5	[205,301]		Lewis_2015, Soper_2014
	root_N_per_dry_mass	Root nitrogen (N) content per unit root dry mass	num.	64	64	2	15	5	[205,301]		Lewis_2015, Soper_2014
	root_soluable_starch_ per_mass	Mass of soluble starch per root mass	num.	43	43	2	2	2	[91,161]		Duan_2015, Huang_2015
	root_soluable_sugars_ per_mass	Mass of soluble sugars per root mass	num.	43	43	2	2	2	[91,161]		Duan_2015, Huang_2015
Root (physiology)
	root_delta13C	Root carbon stable isotope signature	num.	61	61	2	15	5	[205,301]		Lewis_2015, Soper_2014
	root_delta15N	Root nitrogen stable isotope signature	num.	60	60	2	15	5	[205,301]		Lewis_2015, Soper_2014
	root_xylem_delta15N	Xylem nitrogen stable isotope signature from roots	num.	67	67	1	16	3	[301]		Soper_2014
Stem (allocation)
	basal_diameter	Diameter at the base of the plant, usually "DBH" except in short plants; only "maximum" values are included	num.	401	18	2	395	66	[71,311]	[312]	Cooper_2013, Thomas_2017
	branch_mass_fraction	Fraction of plant dry mass comprised of branch material	num.	45	45	1	45	23	[104]		Falster_2005_1
	huber_value	Sapwood area to leaf area ratio	num.	1171	1171	15	304	54	[56,65,101,104,105,125,183,211,212,256,269,310,349,354]	[36,37,48,64,126–128,216]	Cernusak_2006, Choat_2006, EsperonRodriguez_2020, Falster_2005_1, Falster_2005_2, Kotowska_2020, MacinnisNg_2004, MacinnisNg_2016, Pickup_2005, Reynolds_2018, Taylor_2008, Westoby_2014, Wright_2006, Zanne_2007, Zieminska_2015
	stem_count_ categorical	Number of stems present, expressed in groups, where categories were 1=1; 2-3=2; 4-10=3; 11-30=4; and >30=5. Used by Peter Vesk.	num.	140	140	2	61	16	[324,329]		Turner_2010, Vesk_2019
	stem_dry_matter_ content	Stem dry mass per unit stem fresh mass	num.	390	390	2	53	15	[196,246]		Lee_2019, Onoda_2010
	stem_water_content_ per_saturated_mass	Ratio of water in a saturated stem (maximal water holding capacity at full turgidity) to stem saturated mass	num.	137	137	2	61	15	[269,347]	[203,346,348]	Reynolds_2018, Wright_2002
	twig_area	Cross-sectional area of the terminal twig	num.	58	58	1	57	15	[339]	[338]	Westoby_2003
	twig_length	Length of the terminal twig	num.	33	33	1	33	8	[339]	[338]	Westoby_2003
Stem (morphology)
	plant_height	Vegetative plant height	num.	42039	3613	66	17521	269	[23,29,30,43,55,58,63,65,71,73–76,78,92,93,105,114,125,135,171,174,180,182,199,200,214,218,220,225,229,236,245,247,257,258,265,275–283,311,313–316,321,322,326,328,331,336,340,344,347]	[20,26–28,31–34,36,37,48,54,64,77,109,126–128,153,160,186,203,204,213,217,221–223,234,249,250,252,268,308,312,323,338,346,348]	Angevin_2011, Barlow_1981, Bean_1997, Brock_1993, Catford_2014, Chandler_2002, Chinnock_2007, Choat_2006, Cooper_2013, CPBR_2002, Craven_1987, Craven_2010, Crisp_2017, Cross_2009, Dwyer_2017, Falster_2005_2, Forster_1992, GrassBase_2014, Hughes_1992, Jurado_1991, Keighery_2004, Knox_2011, Kooyman_2011, Leishman_1992, Leishman_1995, Maslin_2012, McGlone_2015, Meers_2007, Metcalfe_2009, Metcalfe_20…
	stem_density	Stem dry mass per unit stem fresh volume, specifically for non-woody or partially woody stems that otherwise are outliers for wood density	num.	880	880	1	27	6	[102]		Everingham_2020
	vessel_density	Count of vessels per area in stems	num.	616	616	7	212	52	[24,25,65,183,353,354]	[64]	Apgaua_2015, Apgaua_2017, Choat_2006, Hughes_2005, Kotowska_2020, Zieminska_2013, Zieminska_2015
	vessel_diameter	Diameter of xylem vessels in stems	num.	741	741	9	234	55	[24,25,65,183,206,209,353,354]	[64]	Apgaua_2015, Apgaua_2017, Choat_2006, Hughes_2005, Kotowska_2020, Lim_2017, Lusk_2012, Zieminska_2013, Zieminska_2015
	vessel_diameter_ hydraulic	Hydraulic diameter (hydraulically weighted diameter) is based on the equivalent circle diameter D and has been introduced to reflect the actual conductance of conduits. Based on the Hagen‚ÄìPoiseuille law, a few large conduits may transport an equal amount of water as many small ones.	num.	578	578	6	211	51	[25,65,183,353,354]	[64]	Apgaua_2017, Choat_2006, Hughes_2005, Kotowska_2020, Zieminska_2013, Zieminska_2015
	vessel_lumen_fraction	Fraction of xylem vessels comprised of lumen	num.	623	623	7	225	52	[24,25,183,206,353,354]		Apgaua_2015, Apgaua_2017, Hughes_2005, Kotowska_2020, Lim_2017, Zieminska_2013, Zieminska_2015
	vessel_non_lumen_ fraction	Fraction of xylem vessels comprised of non-lumen	num.	19	19	1	16	9	[206]		Lim_2017
	vessel_wall_fraction	Fraction of xylem vessels comprised of cell wall	num.	278	278	2	87	32	[353,354]		Zieminska_2013, Zieminska_2015
	wood_axial_ parenchyma_fraction	Fraction of wood comprised of axial parenchyma	num.	435	435	3	103	33	[183,353,354]		Kotowska_2020, Zieminska_2013, Zieminska_2015
	wood_conduit_fraction	Fraction of wood comprised of all conduits	num.	157	157	1	16	8	[183]		Kotowska_2020
	wood_density	Stem dry mass per unit stem fresh volume (stem specific density or SSD or wood density)	num.	9108	5010	43	1952	126	[21,24,25,35,45,65,94,101,104,105,121,125,164,180,182,183,194,196,202,206,215,225,236,246,256,257,274,283,305,310,311,315,336,349,350,352–354]	[36,37,39,48,49,59,64,67,68,85,111,126–128,159,163,224,262,296,312,352]	Ahrens_2019, Apgaua_2015, Apgaua_2017, Blackman_2010, Buckton_2019, Choat_2006, Dwyer_2018, EsperonRodriguez_2020, Falster_2005_1, Falster_2005_2, Gardiner_2019, Hughes_2005, Ilic_2000, Knox_2011, Kooyman_2011, Kotowska_2020, Lawson_2015, Lee_2019, Lemmens_1994, Lim_2017, McCarthy_2017, Metcalfe_2009, Morgan_2005, Onoda_2010, Pickup_2002, Pickup_2005, Pollock_2012, Rosell_2014, Sams_2017, Staples…
	wood_fibre_fraction	Fraction of wood comprised of fibres	num.	435	435	3	103	33	[183,353,354]		Kotowska_2020, Zieminska_2013, Zieminska_2015
	wood_ray_fraction	Fraction of wood comprised of rays	num.	435	435	3	103	33	[183,353,354]		Kotowska_2020, Zieminska_2013, Zieminska_2015
	wood_tracheid_ fraction	Fraction of wood comprised of tracheids	num.	72	72	1	23	8	[353]		Zieminska_2013
	woodiness	A plant's degree of lignification in stems	cat.	14138	219	15	9494	240	[41,69,82,114,120,162,167,169,170,218,239,265,285,293,332]	[52,53,168,249]	BRAIN_2007, Clarke_2015, Curran_2009, Forster_1992, Gallagher_2012, Hyland_2003, Jordan_2001, Jordan_2015, Jordan_2020, McGlone_2015, NHNSW_2016, RBGSYD_2014_2, Schmidt_1997, Schulze_2014, WAH_2016
Stem (nutrient)
	dead_wood_Ca_per_dry_ mass	Dead wood calcium (Ca) content per unit dead wood dry mass	num.	5	5	2	5	1	[337]	[20,26–28,31–34,77,109,153,160,186,204,213,234,252,323]	Richards_2008, Westman_1977
	dead_wood_K_per_dry_ mass	Dead wood potassium (K) content per unit dead wood dry mass	num.	5	5	2	5	1	[337]	[20,26–28,31–34,77,109,153,160,186,204,213,234,252,323]	Richards_2008, Westman_1977
	dead_wood_Mg_per_dry_ mass	Dead wood magnesium (Mg) content per unit dead wood dry mass	num.	5	5	2	5	1	[337]	[20,26–28,31–34,77,109,153,160,186,204,213,234,252,323]	Richards_2008, Westman_1977
	dead_wood_N_per_dry_ mass	Dead wood nitrogen (N) content per unit dead wood dry mass	num.	5	5	2	5	1	[337]	[20,26–28,31–34,77,109,153,160,186,204,213,234,252,323]	Richards_2008, Westman_1977
	dead_wood_Na_per_dry_ mass	Dead wood sodium (Na) content per unit dead wood dry mass	num.	5	5	2	5	1	[337]	[20,26–28,31–34,77,109,153,160,186,204,213,234,252,323]	Richards_2008, Westman_1977
	dead_wood_P_per_dry_ mass	Dead wood phosphorus (P) content per unit dead wood dry mass	num.	5	5	2	5	1	[337]	[20,26–28,31–34,77,109,153,160,186,204,213,234,252,323]	Richards_2008, Westman_1977
	stem_C_per_dry_mass	Stem carbon (C) content per unit stem dry mass	num.	82	82	1	22	8	[196]		Lee_2019
	stem_N_per_dry_mass	Stem nitrogen (N) content per unit stem dry mass	num.	82	82	1	22	8	[196]		Lee_2019
	stem_soluable_starch_ per_mass	Mass of soluble starch per stem mass	num.	43	43	2	2	2	[91,161]		Duan_2015, Huang_2015
	stem_soluable_sugars_ per_mass	Mass of soluble sugars per stem mass	num.	43	43	2	2	2	[91,161]		Duan_2015, Huang_2015
	wood_C_per_dry_mass	Wood carbon (C) content per unit wood dry mass	num.	280	280	4	36	19	[45,80,205,350]		Buckton_2019, Crous_2019, Lewis_2015, Wright_2019
	wood_Ca_per_dry_mass	Wood calcium (Ca) content per unit wood dry mass	num.	48	48	2	13	4	[337]	[20,26–28,31–34,77,109,153,160,186,204,213,234,252,323]	Richards_2008, Westman_1977
	wood_K_per_dry_mass	Wood potassium (K) content per unit wood dry mass	num.	48	48	2	13	4	[337]	[20,26–28,31–34,77,109,153,160,186,204,213,234,252,323]	Richards_2008, Westman_1977
	wood_Mg_per_dry_mass	Wood magnesium (Mg) content per unit wood dry mass	num.	45	45	2	13	4	[337]	[20,26–28,31–34,77,109,153,160,186,204,213,234,252,323]	Richards_2008, Westman_1977
	wood_N_per_dry_mass	Wood nitrogen (N) content per unit wood dry mass	num.	568	568	7	68	24	[45,80,183,205,337,350]	[20,26–28,31–34,77,109,153,160,186,204,213,234,252,323]	Buckton_2019, Crous_2019, Kotowska_2020, Lewis_2015, Richards_2008, Westman_1977, Wright_2019
	wood_Na_per_dry_mass	Wood sodium (Na) content per unit wood dry mass	num.	31	31	2	9	4	[337]	[20,26–28,31–34,77,109,153,160,186,204,213,234,252,323]	Richards_2008, Westman_1977
	wood_P_per_dry_mass	Wood phosphorus (P) content per unit wood dry mass	num.	299	299	4	33	9	[80,183,337]	[20,26–28,31–34,77,109,153,160,186,204,213,234,252,323]	Crous_2019, Kotowska_2020, Richards_2008, Westman_1977
Stem (physiology)
	bulk_modulus_of_ elasticity	In leaves, the ratio of the change in cell turgor to the change in cell volume as a plant dries out; calculated from a pressure-volume curve	num.	304	304	3	95	28	[90,108,347]	[203,346,348]	Du_2019, Farrell_2017, Wright_2002
	hydraulic_safety_ margin_50	Difference between minimum observed water potential and water potential at which 50% of conductivity is lost.	num.	24	24	1	24	7	[66]	[44,46,51,64,117,149,270,304]	Choat_2012
	modulus_of_ elasticity_stem	A measure of the force required to bend a stem; This is the modulus of a compound tissue made up of bark and wood (or xylem) and potentially pith; could also be called structural modulus of elasticity	num.	222	222	2	93	35	[246,274]		Onoda_2010, Rosell_2014
	modulus_of_ elasticity_xylem	A measure of xylem's resistance to being deformed elastically (i.e., non-permanently) when a stress is applied to it; definition for measurements on wood (secondary xylem)	num.	549	549	4	208	44	[125,246,274,354]	[36,37,48,126–128]	Onoda_2010, Rosell_2014, Westoby_2014, Zieminska_2015
	modulus_of_rupture	A measure of the force required to rupture xylem vessels	num.	347	347	3	165	40	[125,246,274]	[36,37,48,126–128]	Onoda_2010, Rosell_2014, Westoby_2014
	osmotic_potential_at_ full_turgor	Osmotic potential at full tugor; calculated from a pressure-volume curve	num.	304	304	3	95	28	[90,108,347]	[203,346,348]	Du_2019, Farrell_2017, Wright_2002
	sapwood_specific_ conductivity	Ks; Describes the flow rate of water (kg/s) along a stem for a given drop in pressure (1/MPa), normalised to the length of the segment (1/m). Calculated as hydraulic conductivity divided by the sapwood cross-sectional area where the measurement is taken.	num.	382	382	6	143	29	[65,125,211,212,310]	[36,37,48,64,126–128,216]	Choat_2006, MacinnisNg_2004, MacinnisNg_2016, Taylor_2008, Westoby_2014, Zanne_2007
	sapwood_specific_ conductivity_ theoretical	Theoretical Ks or Kp; Describes the theoretical flow rate of water (kg/s) along a stem for a given drop in pressure (1/MPa). Calculated as theoretical Kh, calculated based on Hagen-Poiseuille's law, divided by the microscopically determined cross-sectional area without bark and pit.	num.	346	346	5	158	49	[24,25,183,209]		Apgaua_2015, Apgaua_2017, Hughes_2005, Kotowska_2020, Lusk_2012
	stem_hydraulic_ conductivity	Kh; Measure of how efficiently water is transported through the leaf, determined as the ratio of water flow rate through the leaf to the difference in water potential across the leaf, standardised to leaf area; units same as mg*m/s/MPa	num.	261	261	5	51	18	[65,211,212,310]	[64,216]	Choat_2006, MacinnisNg_2004, MacinnisNg_2016, Taylor_2008, Zanne_2007
	stem_respiration_per_ dry_mass	Stem respiration rate per unit dry mass	num.	212	212	1	4	2	[56]		Cernusak_2006
	stem_water_delta18O	Oxygen stable isotope signature of stem water	num.	95	95	1	17	14	[45]		Buckton_2019
	transverse_branch_ area_specific_ conductivity	Describes the flow rate of water (kg/s) along a stem for a given drop in pressure (1/MPa), normalised to the length of the segment (1/m). Calculated as hydraulic conductivity divided by the transverse branch area where the measurement is taken.	num.	112	112	2	10	6	[211,212]	[216]	MacinnisNg_2004, MacinnisNg_2016
	vessel_multiple_ fraction	Vmf; A vessel grouping index, the number of groups of vessels (vessels in direct contact with one another) divided by the total number of vessels (Scholz et al. 2013). A Vmf value approximating 1 denotes a tendency towards solitary vessels.	num.	90	90	1	90	40	[25]		Apgaua_2017
	water_potential_ 50percent_lost_ conductivity	Xylem pressure at which 50% of conductivity is lost	num.	99	99	2	97	25	[66,125]	[36,37,44,46,48,51,64,117,126–128,149,270,304]	Choat_2012, Westoby_2014
	water_potential_ 88percent_lost_ conductivity	Xylem pressure at which 88% of conductivity is lost	num.	81	81	2	79	20	[66,125]	[36,37,44,46,48,51,64,117,126–128,149,270,304]	Choat_2012, Westoby_2014
	wood_delta13C	Wood carbon stable isotope signature	num.	274	274	3	35	19	[45,205,350]		Buckton_2019, Lewis_2015, Wright_2019
	wood_delta15N	Wood nitrogen stable isotope signature	num.	274	274	3	35	19	[45,205,350]		Buckton_2019, Lewis_2015, Wright_2019
Whole plant (allocation)
	leaf_mass_fraction	Ratio of leaf dry mass to total plant dry mass	num.	905	902	6	108	33	[107,122,161,228,318,350]	[317]	Farrell_2013, Geange_2017, Huang_2015, Mokany_2008, Tomlinson_2013, Wright_2019
	leaf_mass_to_stem_ mass	Ratio of leaf dry mass to stem dry mass	num.	395	395	3	79	31	[197,228,350]		Leigh_2003, Mokany_2008, Wright_2019
	plant_width	Width of the plant canopy	num.	648	610	3	100	24	[76,247,311]	[312]	Crisp_2017, OReillyNugent_2018, Thomas_2017
	root_mass_fraction	Fraction of plant dry mass comprised of root material	num.	2103	2026	7	69	23	[102,107,122,123,161,210,319]		Everingham_2020, Farrell_2013, Geange_2017, Geange_2020, Huang_2015, Lusk_2014, Tomlinson_2019
	root_shoot_ratio	Ratio of root dry mass to shoot dry mass	num.	2116	2116	8	124	38	[91,102,107,122,124,161,228,269]		Duan_2015, Everingham_2020, Farrell_2013, Geange_2017, Ghannoum_2010, Huang_2015, Mokany_2008, Reynolds_2018
	stem_mass_fraction	Ratio of stem dry mass to total plant dry mass	num.	1216	1213	4	58	16	[102,107,161,318]	[317]	Everingham_2020, Farrell_2013, Huang_2015, Tomlinson_2013
	support_fraction	Fraction of shoot dry mass that is stems (versus leaves)	num.	588	588	1	79	40	[298]		Smith_1996
Whole plant (life history)
	calcicole_status	Dichotonmous variable, defining plants as calcifuge (intolerant of basic soils) versus calcicole (tolerant of basic soils, such as calcareous sands and limestone derived soils)	cat.	280	0	1	232	22	[341]		White_2020
	competitive_stratum	Categorical descriptions of a taxon's relative stature in its community, used to assess competitive heirarchies within a community (definition based on Keith 2007, Gosper 2012)	cat.	344	344	1	344	44	[131]	[132]	Gosper_2012
	dormancy_type	Classification for seed dormancy	cat.	5	3	1	5	5			Ooi_2007
	establishment_light_ environment_index	The light environment required by seedlings for establishment, scaled from 0 to 8, where 0 indicates no direct light and extremely low transmitted light and 8 indicates full exposure of >80% of the crown area to direct light (referenced Wells 2012).	num.	199	181	1	199	61	[336]		Wells_2012
	fire_flame_duration	Flame duration for a single leaf. Time from the first visible flame until no more flames could be seen (seconds)	num.	972	972	2	39	13	[140,141]	[72]	Grootemaat_2015, Grootemaat_2017_1
	fire_fuel_bed_bulk_ density	Fuel bed bulk density. This is the mass of the fuel bed, divided by the guel bed volumne.	num.	145	145	1	25	13	[142]		Grootemaat_2017_2
	fire_fuel_comsumption	Proportion of fuel that was consumed by fire.	num.	98	98	1	25	13	[142]		Grootemaat_2017_2
	fire_rate_of_spread	Rate of spread. How fast the fire moves across the landscape.	num.	145	145	1	25	13	[142]		Grootemaat_2017_2
	fire_response	Distinguishes between plants that are killed by fire and resprout following fire	cat.	18344	1843	25	10305	224	[60,69,76,84,105,116,131,134,138,139,180,220,225,235,240,241,244,261,285,291,328,341]	[132,133,137,221–223,242,251,290,307,351]	Baker_2019, Cheal_2017, Clarke_2015, Crisp_2017, Denton_2007, Falster_2005_2, French_2017, Gosper_2012, Gosper_2018, Groom_1997, Groom_2010, Kirkpatrick_2020, Knox_2011, Meers_2007, Metcalfe_2009, Moore_2019_2, Nicholson_2017, Nicolle_2006, NSWFRD_2014, Prior_2016, Schmidt_1997, Schulze_2006_2, Standish_2019, Vesk_2004, White_2020
	fire_response_ detailed	Detailed information distinguishing between plants that are killed by fire and resprout following fire	cat.	3134	46	2	2993	164	[244,328]		NSWFRD_2014, Vesk_2004
	fire_response_ juvenile	Variable summarising how juvenile plants respond to fire	cat.	1306	0	1	1275	102	[60]		Cheal_2017
	fire_response_on_ maturity	Variable summarising how plants' maturity status changes following fire	cat.	1306	0	1	1275	102	[60]		Cheal_2017
	fire_smoulder_ duration	Smoulder duration for a single leaf. Time from the end of the last visible flame until the glowing phase died out (seconds)	num.	974	974	2	39	13	[140,141]	[72]	Grootemaat_2015, Grootemaat_2017_1
	fire_time_to_ignition	Time to ignition for a single leaf. Time from ignition source contacting leaf (or other material) until ignition occurs.	num.	969	969	2	39	13	[140,141]	[72]	Grootemaat_2015, Grootemaat_2017_1
	fire_total_burn_ duration	Sum of flame duration and smoulder duration for a single leaf.	num.	974	974	2	39	13	[140,141]	[72]	Grootemaat_2015, Grootemaat_2017_1
	flood_regime_ classification	Functional group classification scheme used to categorise taxa into seven groups based on their growth and germination responses to flood regime. Based on Brock and Casanova (1997) and Casanova and Brock (2000).	cat.	144	144	1	143	39	[55]	[54]	Catford_2014
	genome_size	Mass of the plant's genome	num.	1081	1035	3	975	3	[119,169]		Gallagher_2011_1, Gallagher_2015, Jordan_2015
	growth_habit	Variable that defines a combination of growth habit and plant vegetative reproductive potential	cat.	307	125	4	299	35	[55,71,235,264]	[54]	Catford_2014, Cooper_2013, Moore_2019_2, RBGSYD_2014
	inundation_tolerance	Ability of taxon to tolerate being under water	cat.	7423	0	1	6088	168	[341]		White_2020
	life_form	Raunkiaer classification; Categorical classification of plants according to shoot-apex or bud protection	cat.	4120	629	13	2748	156	[60,92,107,118,134,220,225,228,341,342]	[133,219,221–223,250,308,320]	Cheal_2017, Farrell_2013, Funk_2016, Gosper_2018, Meers_2007, Metcalfe_2009, Metcalfe_2020_1, Metcalfe_2020_2, Mokany_2008, Morgan_2011_1, White_2020, Williams_2005, Williams_2011
	life_history	Categorical description of plant's life history	cat.	46854	1889	49	23078	281	[29,30,43,55,58,60,74,75,78,83,118,134,167,169,170,174,199,214,225,231,235,239,245,254,264,265,275–281,286,294,297,313,314,316,321,322,331,340,342,344]	[52–54,133,168,219,249,285,320]	Barlow_1981, Bean_1997, Brock_1993, Catford_2014, Chandler_2002, Cheal_2017, Craven_1987, Craven_2010, Cross_2009, Curtis_2012, Funk_2016, Gosper_2018, Hughes_1992, Jordan_2001, Jordan_2015, Jordan_2020, Keighery_2004, Leishman_1992, Maslin_2012, Metcalfe_2009, Moles_2003, Moore_2019_2, Morgan_2011_1, Morgan_2014, NHNSW_2016, NTH_2014, Pekin_2011, RBGSYD_2014, RBGSYD_2014_2, Rye_2002, Rye_2006, R…
	lifespan	Broad categories of plant life span, in years	cat.	10051	574	4	7099	177	[60,131,171,341]	[132]	Cheal_2017, Gosper_2012, Jurado_1991, White_2020
	parasitic	Whether or not a plant is parasitic	cat.	8003	8	9	6525	170	[43,134,171,199,245,265,340,341]	[133]	Brock_1993, Gosper_2018, Hughes_1992, Jurado_1991, Leishman_1992, NTH_2014, RBGSYD_2014_2, Wheeler_2002, White_2020
	plant_growth_form	Different growth forms displayed by plants, including both standard plant growth form descriptors (tree, shrub, etc.) and specific plant characteristics (i.e. parasitic)	cat.	67939	4568	85	25355	284	[23,25,29,30,43,45,55,58,61,63,71,73–76,82,83,92,95,96,98,106,110,112,114,118,131,134,145,171,174,182,185,199–201,206,207,214,218,225,231,232,244,245,253,255,259,265,275–281,285–287,289,297,300,301,306,313,314,316,321,322,325,328,329,331,336,340,341,344]	[20,26–28,31–34,54,77,97,99,109,113,132,133,153,160,186,204,213,234,249,250,252,260,285,308,323,327,338]	Angevin_2011, Apgaua_2017, Barlow_1981, Bean_1997, Brock_1993, Buckton_2019, Catford_2014, Chandler_2002, Cheesman_2020, Chinnock_2007, Cooper_2013, CPBR_2002, Craven_1987, Craven_2010, Crisp_2017, Curran_2009, Curtis_2012, Eamus_1998, Eamus_1999, Edwards_2000, Farrell_2012, Firn_2019, Fonseca_2000, Forster_1992, Funk_2016, Gosper_2012, Gosper_2018, Grubb_1996, Hughes_1992, Jurado_1991, Keighery_…
	plant_type_by_ resource_use	Plants categories referencing their ability to tolerate/obtain water and/or salt in their environment	cat.	292	0	1	292	60	[175]		Kew_2019_3
	reproductive_light_ environment_index	The canopy light environment required for reproduction, scaled from 0 to 8, where 0 indicates no direct light and extremely low transmitted light and 8 indicates full exposure of >80% of the crown area to direct light (referenced Wells 2012).	num.	207	183	1	207	69	[336]		Wells_2012
	reproductive_maturity	Age of plants at reproductive maturity, by category. In most studies, 'reproductive maturity' refers to the time to first flowering or to first seedset. However, for several big compilations with fire response data, the term 'reproductive maturity' instead refers to a seed load or a group of suckers sufficient to replace the adult population. This trait encompasses all records referring to 'repro…	cat.	9798	183	3	6928	197	[60,336,341]		Cheal_2017, Wells_2012, White_2020
	resprouting_ proportion_ individuals	Proportion of individuals that resprout following a fire across a population; this trait is generally used in studies looking at resprouting vs. death following a fire	num.	260	260	4	96	11	[116,235,240,261]		French_2017, Moore_2019_2, Nicholson_2017, Prior_2016
	resprouting_strength	Ratio of stem count post-fire to pre-fire at an individual or population level; this trait is appropriate to use for plants that have many stems from the base (shrubs, herbs, graminoids) where the number of stems before and after fire is censused. It is effectively a continuous measure of resprouting strength conditioned on initial size	num.	780	780	1	52	1	[235]		Moore_2019_2
	snow_tolerance	Description of a taxon's tolerance to snow cover	cat.	7919	0	1	6486	168	[341]		White_2020
	vegetative_ regeneration	Ability to regenerate and spread through the growth and division of vegetative material. Although most taxa displaying vegetative spread resprout following fire, this trait is not explicitly about fire response; traits better suited to capture a taxon's response to fire are "fire_response", "fire_response_detailed", and "regen_strategy"	cat.	9989	212	8	7423	177	[55,220,265,341,342]	[54,219,221–223,320]	Catford_2014, Meers_2007, Metcalfe_2020_1, Metcalfe_2020_2, Morgan_2011_1, RBGSYD_2014_2, White_2020, Williams_2005
	water_logging_ tolerance	Ability of taxon to tolerate water-logged soils	cat.	7789	0	1	6380	166	[341]		White_2020
Whole plant (morphology)
	spinescence	Degree to which a plant is defended by spines, thorns and/or prickles; definition and trait values based on Perez-Harguindeguy 2016.	cat.	8986	86	3	6566	173	[92,232,341]	[250,308]	Moles_2011, White_2020, Williams_2011
	vine_climbing_ mechanism	Mechanism vines use to climb	cat.	92	0	1	92	36	[120]		Gallagher_2012
Whole plant (physiology)
	modified_NDVI	Modified normalized difference vegetation index (modified NDVI), based on Landsat data	num.	453	453	1	1	1	[21]		Ahrens_2019
	nitrogen_fixing	Binary variable describing whether or not a plant hosts a nitrogen-fixing bacteria	cat.	11077	2217	29	7746	200	[81,87,92,95,96,98,118,154,185,220,225,228,243,254,259,266,271,285–287,289,293,306,325,341]	[20,26–28,31–34,77,88,97,99,109,153,160,186,204,213,221–223,234,250,252,260,285,308,323]	Cunningham_1999, Dong_2017, Eamus_1998, Eamus_1999, Edwards_2000, Funk_2016, Hayes_2014, Laliberte_2012, Meers_2007, Metcalfe_2009, Mokany_2008, Niinemets_2009, Pekin_2011, Prior_2003, Read_2003, Richards_2003, Richards_2008, Schmidt_1993, Schmidt_1997, Schmidt_2003, Schmidt_2010, Schulze_1998, Schulze_2014, Standish_2019, Stewart_1995, Veneklaas_2003, White_2020, Williams_2011, Wright_2008
	photosynthetic_ pathway	Type of photosynthetic pathway displayed by plants	cat.	13547	1115	23	8742	204	[81,92,95,96,106,151,175,225,228,235,238,248,259,285–287,306,325,341]	[20,26–28,31–34,77,97,109,153,160,186,204,213,234,250,252,260,285,308,323]	Cunningham_1999, Duncan_1998, Eamus_1998, Eamus_1999, Farrell_2012, Harrison_2009, Kew_2019_3, Metcalfe_2009, Metcalfe_2020_1, Metcalfe_2020_2, Mokany_2008, Moore_2019_2, Munroe_2019, Osborne_2014, Prior_2003, Richards_2008, Schmidt_1997, Schmidt_2003, Schmidt_2010, Stewart_1995, Veneklaas_2003, White_2020, Williams_2011
	salt_tolerance	Salt-tolerance categories; Also see 'soil_salinity_tolerance' for studies reporting actual soil salinity levels taxa can tolerate. Kew data on salt tolerance included in 'water_tolerance' trait	cat.	7798	0	2	6313	174	[175,341]		Kew_2019_3, White_2020
	soil_salinity_ tolerance	Maximum salinity tolerated by a taxon, reported as the conductivity of the soil	num.	99	0	1	99	34	[175]		Kew_2019_3
	whole_plant_ transpiration	Rate of water loss per plant, as calculated across longer periods of time under experimental conditions.	num.	209	209	2	29	15	[89,107]		Du_2018, Farrell_2013
